# Supplementary material for: MicroRNA‐containing extracellular vesicles released from endothelial colony‐forming cells modulate angiogenesis during ischaemic retinopathy
Source: J Cell Mol Med. 2017 Jun 20;21(12):3405–19. doi: 10.1111/jcmm.13251 (PMC5706503; doi:10.1111/jcmm.13251)
Supplement: Supplementary file 6 — Table S1. Summary of RNA sequencing data sets. [file JCMM-21-3405-s006.xlsx]

## Sheet: Sheet1
Sample name	Number of raw reads	Number of reads after trim	Unique small RNAs	Mature microRNAs
94A_cells	1632320	1086873	61995	593
87D_cells	454372	307457	39782	499
115C_cells	113844	96580	10216	330
94A_EVs	3130010	1532311	106717	496
87D_EVs	1179314	679715	56472	408
115C_EVs	99113	32784	8414	189
