# Supplementary material for: MicroRNA‐containing extracellular vesicles released from endothelial colony‐forming cells modulate angiogenesis during ischaemic retinopathy
Source: J Cell Mol Med. 2017 Jun 20;21(12):3405–19. doi: 10.1111/jcmm.13251 (PMC5706503; doi:10.1111/jcmm.13251)
Supplement: Supplementary file 7 — Data S1. Full list of significantly altered genes (fold change >1.5) in endothelial cells treated with ECFC EVs as determined by microarray. [file JCMM-21-3405-s007.xlsx]

## Sheet: Sheet1
Gene symbol	Mean control endothelial cells	Mean EV-treated endothelial cells	Log ratio	Fold Chnge	P	FDR	Array_Id
SERPINB2	2.63411	3.3392	0.70509	5.07	0	0	6350209
TPM2	2.875	3.5333	0.6583	4.553	0	0	3390128
FOXD1	2.94311	3.5516	0.60849	4.059	0	0	3870500
MMP1	2.9084	3.5055	0.5971	3.954	0	0	3360224
SERPINB2	2.4888	3.0631	0.5743	3.752	0	0	5810095
MIR1974	2.7794	3.3509	0.5715	3.728	0	0	2260349
TMEM200A	2.63601	3.1849	0.54889	3.539	0	0	4780523
DSE	2.5991	3.1376	0.5385	3.455	0	0	7210170
TMEM154	2.6664	3.1985	0.5321	3.404	0	0	1110300
TPM2	3.3014	3.8096	0.5082	3.222	0	0	160370
MIR1978	3.30111	3.7876	0.48649	3.065	0	0	770743
FBLN2	2.8572	3.3401	0.4829	3.04	0	0	7330292
F3	2.4715	2.9481	0.4766	2.996	0	0	10079
MOXD1	2.3865	2.855	0.4685	2.941	0	0	3310520
THY1	2.58221	3.0428	0.46059	2.887	0	0	6480204
FBLN2	2.7808	3.2324	0.4516	2.828	0	0	6550762
PKIA	2.61801	3.058	0.43999	2.754	0	0	510435
MGC16121	2.87571	3.298	0.42229	2.644	0	0	4250678
DENND2A	2.62301	3.0396	0.41659	2.609	0	0	6100072
STAMBPL1	2.50411	2.9203	0.41619	2.607	0	0	7150059
MEG3	3.48741	3.9029	0.41549	2.603	0	0	3360113
EPOR	2.5272	2.9386	0.4114	2.578	0	0	3310242
FAM69A	2.4526	2.8613	0.4087	2.562	0	0	2970433
TNC	2.64211	3.0446	0.40249	2.526	0	0	6940102
TNC	2.5969	2.9933	0.3964	2.491	0	0	1470669
STC1	2.8125	3.2023	0.3898	2.453	0	0	2650730
DNER	2.98361	3.3722	0.38859	2.446	0	0	4570669
RAGE	2.92491	3.3059	0.38099	2.404	0	0	1470348
ELOVL6	2.74751	3.1189	0.37139	2.351	0	0	5670040
TMEM154	2.43631	2.7985	0.36219	2.302	0	0	2230433
MYH10	3.44911	3.8114	0.36229	2.302	0	0.0006	1770685
AFAP1L2	2.4414	2.8002	0.3588	2.284	0	0	4590133
OSBPL1A	2.5208	2.875	0.3542	2.26	0	0	7650243
LRRC17	2.61131	2.9597	0.34839	2.23	0	0	4480035
FGG	2.6453	2.9905	0.3452	2.214	0	0.0018	2230008
CD68	3.19161	3.5303	0.33869	2.181	0	0	3120370
STC2	3.0939	3.4321	0.3382	2.178	0	0	1170170
HOXB8	2.58801	2.9236	0.33559	2.165	0	0	870524
RUNX3	2.52491	2.8587	0.33379	2.156	0	0	1440564
CXCL5	2.43421	2.768	0.33379	2.156	0	0	540377
PKIA	2.4814	2.8148	0.3334	2.154	0	0	5910463
SYTL2	2.43191	2.762	0.33009	2.138	0	0	6760037
SFRS18	2.9671	3.2952	0.3281	2.128	0	0	1580204
GOLGA8B	2.8766	3.203	0.3264	2.12	0	0	5690671
MEG3	2.62921	2.9555	0.32629	2.119	0	0	3710730
LASS6	2.997	3.322	0.325	2.113	0	0	5690064
SNAI2	2.62461	2.9478	0.32319	2.104	0	0	6330730
APBB1IP	2.56171	2.8844	0.32269	2.102	0	0	1820722
SYNC1	2.8216	3.14	0.3184	2.081	0	0	5220452
OAF	2.74271	3.0561	0.31339	2.057	0	0	4200025
PABPC1L	2.6022	2.9134	0.3112	2.047	0	0	5490301
LOC613037	3.33631	3.6473	0.31099	2.046	0	0	4180563
TRIML2	2.48011	2.7886	0.30849	2.034	0	0	510577
AFAP1L2	2.40541	2.7126	0.30719	2.028	0	0	6620711
LOC91431	2.6384	2.9449	0.3065	2.025	0	0	7320612
TMEM158	3.4104	3.7164	0.306	2.023	0	0	3130220
AK3L1	2.7573	3.0634	0.3061	2.023	0	0	160148
PKIB	2.38941	2.6928	0.30339	2.01	0	0	3610615
TUSC3	2.94671	3.2495	0.30279	2.008	0	0.0024	3190474
CCDC14	3.0018	3.3045	0.3027	2.007	0	0	4390612
AK3L1	2.73301	3.0356	0.30259	2.007	0	0	4290192
NFKBIZ	2.72741	3.0294	0.30199	2.004	0	0	2470348
CBLB	2.4957	2.7952	0.2995	1.992	0	0	5270132
MGST1	3.21111	3.5103	0.29919	1.991	0	0	5080131
HIATL2	3.45101	3.7501	0.29909	1.991	0	0	2070598
VASN	2.821	3.1194	0.2984	1.987	0	0.0039	2900274
SGCE	3.0133	3.3115	0.2982	1.987	0	0	5290348
CSPG4	2.8687	3.1669	0.2982	1.987	0	0	5860519
NDFIP2	3.17161	3.4676	0.29599	1.976	0	0.0011	1030364
LOC729978	3.3362	3.6298	0.2936	1.966	0	0	6980601
IL11	2.58261	2.8739	0.29129	1.955	0	0	3400048
CMBL	2.88361	3.1748	0.29119	1.955	0	0.0019	5810564
RGS17	2.5686	2.8595	0.2909	1.953	0	0	5130154
PEG10	2.40581	2.6966	0.29079	1.953	0	0	7570630
FKBP14	3.35021	3.6399	0.28969	1.948	0	0	4150753
LAPTM4B	3.5542	3.8424	0.2882	1.941	0	0.0038	6650348
LOC23117	3.29321	3.5798	0.28659	1.934	0	0	2850400
LITAF	3.17791	3.4645	0.28659	1.934	0	0	3180672
LOC88523	2.5461	2.8325	0.2864	1.933	0	0	1440452
LOC100133866	2.5894	2.8742	0.2848	1.926	0	0	3520044
GFPT2	2.5626	2.8461	0.2835	1.92	0	0	5130563
DFNA5	3.18791	3.4705	0.28259	1.916	0	0.0015	580403
ZNF483	2.98571	3.2641	0.27839	1.898	0	0	4040360
RNF182	2.34541	2.6222	0.27679	1.891	0	0	6520593
TNFRSF21	2.7485	3.0247	0.2762	1.888	0	0	3780092
ELOVL6	2.4878	2.7614	0.2736	1.877	0	0	7380181
ME1	2.8091	3.0808	0.2717	1.869	0	0	3390326
FAM129A	2.754	3.0255	0.2715	1.868	0	0	4230735
OSR1	2.6885	2.9579	0.2694	1.859	0	0	3940500
HSD17B7	3.4189	3.6884	0.2695	1.859	0	0	3420328
SCARNA9	2.47	2.7382	0.2682	1.854	0	0	6220112
PFN2	3.4285	3.6966	0.2681	1.853	0	0.0117	6130538
FAM162B	2.40561	2.6735	0.26789	1.853	0	0	6550347
C1orf24	2.77651	3.0439	0.26739	1.85	0	0	3370768
ADAMTS1	2.6443	2.9101	0.2658	1.844	0	0	6900086
LOC100133923	2.92941	3.1948	0.26539	1.842	0	0	3060187
TXNIP	3.2064	3.4701	0.2637	1.835	0	0	1240440
LOC400986	2.78431	3.0475	0.26319	1.833	0	0	6130458
LIPA	3.0168	3.2801	0.2633	1.833	0	0	5360148
GREM1	3.14041	3.4023	0.26189	1.827	0	0	2650379
NDP	2.42801	2.6883	0.26029	1.82	0	0	2320598
RABEP1	3.24071	3.5005	0.25979	1.818	0	0	240110
MAP2K4	2.88701	3.1466	0.25959	1.817	0	0	2680047
CHST15	2.4812	2.7407	0.2595	1.817	0	0	7320041
TIMP3	2.51081	2.7698	0.25899	1.815	0	0	2030577
ANTXR2	2.8954	3.1545	0.2591	1.815	0	0	10685
NKTR	2.96071	3.219	0.25829	1.812	0	0	3170689
SLC2A3	3.26481	3.5219	0.25709	1.807	0	0	3800168
OSBPL6	2.4865	2.7431	0.2566	1.805	0	0	4590092
ACADVL	3.6893	3.9454	0.2561	1.803	0	0	1170647
CTGLF3	2.9352	3.1911	0.2559	1.802	0	0	770424
CABYR	2.53191	2.7879	0.25599	1.802	0	0.0011	6250131
RGS4	3.89401	4.1479	0.25389	1.794	0	0	1710142
COL4A1	3.4498	3.7033	0.2535	1.792	0	0	5910431
MGST1	2.62301	2.8754	0.25239	1.788	0	0	3180731
LRIG1	2.66041	2.9126	0.25219	1.787	0	0	5090408
UBL3	2.62961	2.8812	0.25159	1.784	0	0	6620538
STARD13	2.5519	2.8035	0.2516	1.784	0	0	3440184
ACAD11	2.82921	3.0789	0.24969	1.777	0	0	3370136
TSPAN10	2.51141	2.76	0.24859	1.772	0	0	3310097
NLGN2	2.7512	2.9998	0.2486	1.772	0	0	4830477
ECM1	2.92991	3.1784	0.24849	1.772	0	0	3450521
DPYSL3	3.27281	3.5214	0.24859	1.772	0	0	4290431
CENPE	3.2031	3.4506	0.2475	1.768	0	0	6100564
BNIP3	3.7011	3.9484	0.2473	1.767	0	0	6770608
LOC645452	3.5298	3.7762	0.2464	1.763	0	0	1230370
TSHZ3	2.3772	2.623	0.2458	1.761	0	0	5870424
SDC1	3.2637	3.5095	0.2458	1.761	0	0.0255	6590592
HNRNPA2B1	2.6402	2.8862	0.246	1.761	0	0	1570722
HK2	2.574	2.82	0.246	1.761	0	0	7150661
FOXC1	2.72461	2.9699	0.24529	1.759	0	0.0025	2760079
CD70	2.6563	2.9013	0.245	1.757	0	0.0413	4220068
ACADVL	2.90791	3.1525	0.24459	1.756	0	0	1240551
TMEM17	3.605	3.8487	0.2437	1.752	0	0	4670577
ADD3	3.1917	3.4354	0.2437	1.752	0	0	1990468
KITLG	2.709	2.9523	0.2433	1.751	0	0	5090500
HCG2P7	3.70601	3.9494	0.24339	1.751	0	0	4780470
NEFH	2.6349	2.8778	0.2429	1.749	0	0	1190719
NDRG1	2.96241	3.2048	0.24239	1.747	0	0	1230070
F2R	2.8633	3.1052	0.2419	1.745	0	0.0002	4570398
SEMA3E	3.13471	3.3754	0.24069	1.74	0	0	1580608
PERP	2.72671	2.9669	0.24019	1.738	0	0	4040754
CTSB	3.0694	3.3092	0.2398	1.737	0	0	240309
MNS1	2.7108	2.9503	0.2395	1.735	0	0	1090338
ZNF721	2.7054	2.9439	0.2385	1.731	0	0	2070619
ARMCX2	2.667	2.9055	0.2385	1.731	0	0	3930201
ITGA2	2.6041	2.8417	0.2376	1.728	0	0	3890541
TMEM171	2.42511	2.6626	0.23749	1.727	0	0	5560408
C1orf63	2.84031	3.0774	0.23709	1.726	0	0	1990717
WNT5A	2.3546	2.5916	0.237	1.725	0	0	1820343
PALLD	3.45611	3.693	0.23689	1.725	0	0.0151	3780053
LOC728903	3.3223	3.5591	0.2368	1.725	0	0	3940521
EGR1	2.6266	2.8632	0.2366	1.724	0	0	870338
SCML1	2.71141	2.9479	0.23649	1.723	0	0	1430152
KRT34	2.45941	2.6957	0.23629	1.723	0	0.0012	3710168
PAG1	2.57691	2.813	0.23609	1.722	0	0.0075	3610709
LRRFIP1	3.18001	3.416	0.23599	1.721	0	0	3400754
MFSD6	2.4404	2.6757	0.2353	1.719	0	0	3870291
ZMAT3	2.9852	3.2201	0.2349	1.717	0	0.0002	3140543
KIF21A	2.5077	2.7424	0.2347	1.716	0	0	1660593
CENPE	3.05561	3.2901	0.23449	1.715	0	0	2510639
GRIPAP1	3.25041	3.4846	0.23419	1.714	0	0	6370682
PHLDA1	3.3727	3.6047	0.232	1.706	0	0	5900725
IGF2R	3.38051	3.6125	0.23199	1.706	0	0	2810156
DSG2	2.3	2.5322	0.2322	1.706	0	0	7560433
TERF1	2.7093	2.9408	0.2315	1.704	0	0	110437
SCO1	3.54301	3.7745	0.23149	1.704	0	0	3450563
KIF14	3.1124	3.3439	0.2315	1.704	0	0	2810201
XRCC2	3.15821	3.3892	0.23099	1.702	0	0	4200605
ZNF682	3.5698	3.8007	0.2309	1.701	0	0	3440431
LOC100133516	3.13561	3.366	0.23039	1.699	0	0	1190259
MCART1	3.8015	4.0315	0.23	1.698	0	0	6770286
HSPH1	3.67	3.9	0.23	1.698	0	0	160598
LRRC37B2	3.4844	3.714	0.2296	1.696	0	0	60292
ZNF14	3.8328	4.0621	0.2293	1.695	0	0	7610528
PPARG	2.97941	3.2087	0.22929	1.695	0	0.0004	830019
PAK1	2.3195	2.5489	0.2294	1.695	0	0	6250685
ZNF549	3.82691	4.0556	0.22869	1.693	0	0	3450750
RBPJ	2.78351	3.0119	0.22839	1.691	0	0	2450554
ENDOD1	2.68461	2.9126	0.22799	1.69	0	0	2510039
AK3L1	2.4667	2.6946	0.2279	1.69	0	0	4610554
CA12	2.65551	2.8823	0.22679	1.685	0	0	150474
LYPD1	3.02171	3.2477	0.22599	1.682	0	0	2760709
HNRNPU	2.9766	3.2023	0.2257	1.681	0	0.0004	1410400
DUXAP3	3.7215	3.9471	0.2256	1.681	0	0	4640402
MOXD1	2.3177	2.5432	0.2255	1.68	0	0	5310544
ZNF394	3.43871	3.6632	0.22449	1.676	0	0	3310592
MEIS3P1	2.6039	2.8281	0.2242	1.675	0	0	4610280
C15orf63	3.40621	3.63	0.22379	1.674	0	0	6660332
AHSA2	2.7847	3.0086	0.2239	1.674	0	0	1170220
NCRNA00085	2.7472	2.9707	0.2235	1.673	0	0	2350156
DCBLD2	3.81151	4.0348	0.22329	1.672	0	0	830661
PHIP	2.95521	3.1776	0.22239	1.668	0	0	7000377
CHRNA5	2.9963	3.2185	0.2222	1.668	0	0	6280731
SFRS17A	3.1579	3.3793	0.2214	1.664	0	0	5570538
SGSM2	3.47541	3.6965	0.22109	1.663	0	0.0001	1940273
TMEM107	2.50371	2.7245	0.22079	1.662	0	0	6290612
FRYL	2.6511	2.8719	0.2208	1.662	0	0	6480743
F2RL1	2.70681	2.9273	0.22049	1.661	0	0	1050068
RAB3IP	2.76311	2.9831	0.21999	1.659	0	0	1990390
LOC728809	3.8331	4.053	0.2199	1.659	0	0	4390053
SFRS18	2.8231	3.0426	0.2195	1.657	0	0	2060433
USO1	3.2661	3.4853	0.2192	1.656	0	0	110669
AGAP8	2.7871	3.0062	0.2191	1.656	0	0	2140343
SNAP25	2.33111	2.5501	0.21899	1.655	0	0	3440253
POLR2A	3.7674	3.9858	0.2184	1.653	0	0	3290338
ADORA2B	3.27691	3.4951	0.21819	1.652	0	0	2060040
CALD1	2.6704	2.8883	0.2179	1.651	0	0	5890064
PDGFC	3.0132	3.2305	0.2173	1.649	0	0.0002	4850327
POFUT1	3.72791	3.945	0.21709	1.648	0	0	290348
C1orf59	2.47891	2.696	0.21709	1.648	0	0	1710242
TTC3	3.38151	3.5982	0.21669	1.646	0	0	290343
C8orf45	3.69521	3.9117	0.21649	1.646	0	0	4640132
MFSD6	2.409	2.6248	0.2158	1.643	0	0	1430026
TMEM5	3.32351	3.5391	0.21559	1.642	0	0	5690358
STARD13	2.60461	2.819	0.21439	1.638	0	0	2570255
NRBP2	2.87721	3.0917	0.21449	1.638	0	0	4490142
NUDT11	2.6285	2.8428	0.2143	1.637	0	0.0153	1990386
IL24	2.4128	2.6267	0.2139	1.636	0	0	4290201
LOC399900	3.8732	4.0869	0.2137	1.635	0	0	4490594
PLOD2	3.4128	3.6263	0.2135	1.634	0	0	4640187
KIAA1751	3.4065	3.62	0.2135	1.634	0	0	5570593
LOC440353	3.4545	3.6677	0.2132	1.633	0	0	270747
DMC1	3.7628	3.9756	0.2128	1.632	0	0	5670435
C6orf111	2.8253	3.0379	0.2126	1.631	0	0	2120376
PLOD2	3.95381	4.1658	0.21199	1.629	0	0	7040477
SLC4A7	2.76861	2.98	0.21139	1.627	0	0	620543
LOC645452	3.8468	4.0583	0.2115	1.627	0	0	3440482
LOC100128288	3.4408	3.6524	0.2116	1.627	0	0	2630246
SPG3A	2.5522	2.7633	0.2111	1.625	0	0	5490528
LOC648852	2.9861	3.197	0.2109	1.625	0	0	3310259
SNORD114-3	2.5021	2.7128	0.2107	1.624	0	0	3140598
LOC649841	2.7232	2.9339	0.2107	1.624	0	0	6580088
DUSP19	3.46661	3.677	0.21039	1.623	0	0	5260195
ZMAT3	3.83831	4.0484	0.21009	1.622	0	0	6560601
MFGE8	3.2707	3.4805	0.2098	1.621	0	0.0273	5560075
CTSB	3.4365	3.6463	0.2098	1.621	0	0	60121
LOC731895	2.4163	2.6259	0.2096	1.62	0	0	3710048
LOC100132585	3.2221	3.4317	0.2096	1.62	0	0	1240669
SCARNA8	2.3726	2.5811	0.2085	1.616	0	0.0014	2600403
QRFPR	3.32741	3.5359	0.20849	1.616	0	0	4010736
PTPRM	2.32431	2.5325	0.20819	1.615	0	0	5860356
FLJ44124	3.6731	3.8813	0.2082	1.615	0	0	4860196
DLX1	2.5585	2.7669	0.2084	1.615	0	0.0001	3420672
SLC35E1	3.21471	3.4228	0.20809	1.614	0	0	2900307
LOC401098	3.1357	3.3434	0.2077	1.613	0	0	5490632
AHI1	2.6605	2.8672	0.2067	1.609	0	0	5860253
SH2D4A	2.6096	2.8159	0.2063	1.608	0	0	2680372
BMS1P5	3.6819	3.8884	0.2065	1.608	0	0	1260646
SNORA28	2.38891	2.595	0.20609	1.607	0	0	1780008
LOC728888	3.3732	3.5787	0.2055	1.605	0	0	1990553
LOC653158	2.394	2.5996	0.2056	1.605	0	0	1450349
SNORD30	2.4091	2.6141	0.205	1.603	0	0	1400056
TFPI2	2.4426	2.647	0.2044	1.601	0	0	5080543
CCNL1	2.87761	3.0821	0.20449	1.601	0	0	450554
RNY3	2.61961	2.8235	0.20389	1.599	0	0	2060551
OCIAD1	3.67441	3.8783	0.20389	1.599	0	0	4810739
KDM5B	2.83231	3.0364	0.20409	1.599	0	0.0043	5870482
GLT8D2	2.38941	2.5935	0.20409	1.599	0	0	10561
YRDC	3.4108	3.6139	0.2031	1.596	0	0	6450475
SPRY4	2.4888	2.6919	0.2031	1.596	0	0	730576
RNU1-5	2.7341	2.9372	0.2031	1.596	0	0.0009	2970482
CROP	2.61461	2.8177	0.20309	1.596	0	0	3140047
BBX	3.1975	3.4006	0.2031	1.596	0	0	2370703
SFRP1	2.8385	3.0413	0.2028	1.595	0	0.0083	6960379
PAG1	2.39931	2.6021	0.20279	1.595	0	0	1240228
KCNIP3	2.48071	2.6835	0.20279	1.595	0	0.0129	1260669
LOC100132247	2.96831	3.171	0.20269	1.594	0	0	6060014
DCBLD2	3.5191	3.7207	0.2016	1.59	0	0	60132
C3orf34	3.6313	3.8327	0.2014	1.59	0	0	1850040
SPOCD1	3.1014	3.3027	0.2013	1.589	0	0	2120537
LOC100132391	3.6969	3.8982	0.2013	1.589	0	0	6130576
NGFRAP1	2.5123	2.7132	0.2009	1.588	0	0	1440133
MPP4	2.6405	2.8413	0.2008	1.587	0	0	830452
HSPC268	3.1132	3.314	0.2008	1.587	0	0	1240576
C1orf63	2.5953	2.796	0.2007	1.587	0	0	2320408
NT5DC3	2.97651	3.1769	0.20039	1.586	0	0.0006	6330348
LOC100128510	2.95491	3.1552	0.20029	1.585	0	0	460452
ALPP	3.47351	3.6735	0.19999	1.584	0	0	2600133
FGB	2.3919	2.5914	0.1995	1.583	0	0	7210240
DEM1	3.176	3.3755	0.1995	1.583	0	0	3870450
CDCP1	2.4517	2.6514	0.1997	1.583	0	0	60215
LLGL1	3.25781	3.4572	0.19939	1.582	0	0	2470608
TRPC1	2.52091	2.7201	0.19919	1.581	0	0	4180008
KITLG	2.5391	2.7381	0.199	1.581	0	0	3990670
HIST1H2BD	2.9738	3.1729	0.1991	1.581	0	0	290730
SH3PXD2A	2.3544	2.5533	0.1989	1.58	0	0	3460451
VEGFC	2.9577	3.1562	0.1985	1.579	0	0	7320039
TSPAN5	3.40601	3.6045	0.19849	1.579	0	0	4900168
MPRIP	3.1168	3.3153	0.1985	1.579	0	0	3440053
LOC100128084	3.8548	4.0533	0.1985	1.579	0	0	4280309
DUSP6	2.87671	3.0751	0.19839	1.579	0	0.0045	5260288
MYO1B	3.12771	3.3257	0.19799	1.577	0	0	5720598
AGTR1	2.4433	2.6409	0.1976	1.576	0	0.0033	160682
RGS2	2.6348	2.8322	0.1974	1.575	0	0.0001	3400019
GBP1	3.019	3.2162	0.1972	1.574	0	0	2190148
LOC100129362	3.7646	3.9612	0.1966	1.572	0	0	290095
CEP135	2.66351	2.8602	0.19669	1.572	0	0	270022
LOC441087	3.80731	4.0036	0.19629	1.571	0	0.0015	7100307
BAIAP2L2	2.4398	2.6362	0.1964	1.571	0	0	6280605
C11orf82	3.03411	3.2302	0.19609	1.57	0	0	2570019
SLC25A4	3.3434	3.5392	0.1958	1.569	0	0	6220451
PLOD2	3.13911	3.335	0.19589	1.569	0	0	460338
SERPINB7	2.47351	2.6689	0.19539	1.568	0	0	7200243
AHR	3.5725	3.7679	0.1954	1.568	0	0	4890672
C14orf153	3.3774	3.5727	0.1953	1.567	0	0	7160747
DSP	2.55061	2.7453	0.19469	1.565	0	0.0229	3610672
WSB1	3.21371	3.408	0.19429	1.564	0	0	2230615
LOC100127983	2.7474	2.9417	0.1943	1.564	0	0.01	6510685
FAM175A	3.3746	3.5689	0.1943	1.564	0	0	990332
RNU1G2	2.62111	2.8153	0.19419	1.563	0	0.0001	2360091
C1orf97	2.41241	2.6062	0.19379	1.562	0	0	6510360
GRAMD3	2.6264	2.8199	0.1935	1.561	0	0	4890451
SLC35A3	2.86121	3.0545	0.19329	1.56	0	0	6660767
USP22	2.77521	2.9681	0.19289	1.559	0	0	2680086
LRRC17	2.4274	2.6204	0.193	1.559	0	0	6110746
LILRB1	3.80711	3.9997	0.19259	1.558	0	0	6840435
BLZF1	3.6446	3.8372	0.1926	1.558	0	0	6130020
SNX26	2.68871	2.8812	0.19249	1.557	0	0	60167
KCTD12	3.235	3.4274	0.1924	1.557	0	0.0032	5560500
CCDC18	2.5942	2.7866	0.1924	1.557	0	0	6770541
NPAL3	2.77691	2.969	0.19209	1.556	0	0	5090739
EFNB2	3.10221	3.2943	0.19209	1.556	0	0	5090289
ANGPTL4	3.11981	3.3119	0.19209	1.556	0	0.0045	4610433
CCBE1	3.354	3.546	0.192	1.555	0	0	3370300
LOC202781	3.39571	3.5873	0.19159	1.554	0	0	6280102
ASPM	3.42371	3.6152	0.19149	1.554	0	0.0007	6130441
LMOD3	2.9524	3.1436	0.1912	1.553	0	0	1850561
SHRM	2.4526	2.6436	0.191	1.552	0	0	6520561
GXYLT1	2.7812	2.9723	0.1911	1.552	0	0.0008	7330131
LOC100128098	3.23471	3.4254	0.19069	1.551	0	0	3610427
SMCR5	2.5447	2.7351	0.1904	1.55	0	0	1110600
CDCP1	2.45101	2.6415	0.19049	1.55	0	0	5260367
B3GALNT1	2.3806	2.5712	0.1906	1.55	0	0	2970040
BAMBI	2.9777	3.1678	0.1901	1.549	0	0	430050
PRICKLE2	2.5043	2.6939	0.1896	1.547	0	0	1570168
IVNS1ABP	2.7478	2.9373	0.1895	1.547	0	0	5560338
C21orf24	3.726	3.9157	0.1897	1.547	0	0	6900279
PNN	3.12341	3.3127	0.18929	1.546	0	0	7150132
UST	2.4924	2.6812	0.1888	1.544	0	0.026	7380338
GJB2	2.3122	2.5009	0.1887	1.544	0	0	5260095
FIG4	2.5385	2.7273	0.1888	1.544	0	0	1990494
FAM119A	3.7043	3.8931	0.1888	1.544	0	0	1090646
F3	2.3725	2.5613	0.1888	1.544	0	0	3120138
LOC100133840	2.54	2.7286	0.1886	1.543	0	0	5870437
DBT	3.0061	3.1945	0.1884	1.543	0	0	4060768
TMEM106A	2.7901	2.9781	0.188	1.541	0	0	4830524
MAGT1	3.40131	3.5892	0.18789	1.541	0	0	3190626
LOC399959	2.75011	2.938	0.18789	1.541	0	0	1580246
C9orf80	3.7421	3.93	0.1879	1.541	0	0	5090072
IRS2	2.64851	2.8362	0.18769	1.54	0	0	6110736
SOX9	2.5679	2.755	0.1871	1.538	0	0.0037	4230475
PPARG	2.6529	2.8399	0.187	1.538	0	0	1440324
CDH2	3.75401	3.941	0.18699	1.538	0	0.0047	1170709
SOCS2	2.9559	3.1426	0.1867	1.537	0	0.0001	6770673
LOC730313	3.9365	4.1234	0.1869	1.537	0	0	6020743
SFRS14	3.3036	3.4902	0.1866	1.536	0	0	70019
SFRS7	3.14761	3.3336	0.18599	1.534	0	0	450168
IFIT1	2.6239	2.8098	0.1859	1.534	0	0.002	2000148
C5orf13	2.9743	3.1604	0.1861	1.534	0	0	940471
FAS	2.39951	2.5851	0.18559	1.533	0	0	3420026
ADD3	2.76981	2.9556	0.18579	1.533	0	0.0001	3420747
ZNF652	3.49221	3.6773	0.18509	1.531	0	0	5900053
NRP1	3.0978	3.2828	0.185	1.531	0	0.0008	5720424
BLZF1	2.8411	3.0263	0.1852	1.531	0	0	2940541
PILRB	2.6746	2.8595	0.1849	1.53	0	0	1570039
ACSL3	3.28671	3.4716	0.18489	1.53	0	0	1580524
ACN9	2.84721	3.0321	0.18489	1.53	0	0	6040088
LOC647251	2.38151	2.566	0.18449	1.529	0	0	4900598
TSPYL5	2.5462	2.7304	0.1842	1.528	0	0	770132
SHROOM4	3.02321	3.2074	0.18419	1.528	0	0	5270064
CENPJ	2.7201	2.9043	0.1842	1.528	0	0	460561
ATP2B1	2.4188	2.6028	0.184	1.527	0	0	4230564
EXTL2	2.895	3.0788	0.1838	1.526	0	0	2630215
COL4A6	2.69161	2.8753	0.18369	1.526	0	0	6480433
MAP2K4	2.6782	2.8614	0.1832	1.524	0	0	3420358
BIRC3	2.95081	3.134	0.18319	1.524	0	0	3060255
SNAI2	2.4753	2.6582	0.1829	1.523	0	0	50255
CREB1	3.3619	3.5448	0.1829	1.523	0	0	7510470
RIPK5	3.0124	3.1943	0.1819	1.52	0	0	5560360
LRAP	3.91201	4.0939	0.18189	1.52	0	0	1010296
AMT	2.3591	2.541	0.1819	1.52	0	0	940450
AFP	2.3939	2.5758	0.1819	1.52	0	0	2030161
NSUN5C	2.3915	2.5731	0.1816	1.519	0	0	2970167
LOC100130168	3.90641	4.0882	0.18179	1.519	0	0	5960646
BCLAF1	3.4046	3.5861	0.1815	1.518	0	0	3800176
PCM1	3.0571	3.2381	0.181	1.517	0	0.0006	6180022
LOC613037	2.8232	3.0043	0.1811	1.517	0	0	2760189
FLJ46309	3.7607	3.9419	0.1812	1.517	0	0	7200519
LOC100134073	2.8238	3.0043	0.1805	1.515	0	0	3170338
LOC100129269	2.87151	3.052	0.18049	1.515	0	0	7570546
LOC389517	3.8804	4.0608	0.1804	1.514	0	0	2600113
C2orf69	3.65241	3.8328	0.18039	1.514	0	0	6560356
ZSWIM7	2.7196	2.8997	0.1801	1.513	0	0	2000209
ZNF148	3.15171	3.3318	0.18009	1.513	0	0	6520129
SMPDL3A	2.53161	2.7115	0.17989	1.513	0	0	4230669
ARGLU1	3.4526	3.6326	0.18	1.513	0	0	4880132
TXNDC17	3.8984	4.078	0.1796	1.512	0	0	5560594
APP	3.39801	3.5776	0.17959	1.512	0	0	650110
SCARB2	3.5377	3.717	0.1793	1.511	0	0	4810435
POLQ	2.831	3.0101	0.1791	1.51	0	0	4060056
KBTBD11	2.4322	2.6112	0.179	1.51	0	0	5050093
DNAJC10	3.0787	3.2579	0.1792	1.51	0	0	4250452
NLRP8	3.4612	3.6399	0.1787	1.509	0	0	6770326
LOC90586	3.5235	3.7024	0.1789	1.509	0	0	7380390
LOC255167	3.57431	3.7531	0.17879	1.509	0	0	4670563
DZIP1	2.4621	2.6409	0.1788	1.509	0	0	2260692
C10orf35	2.5042	2.6831	0.1789	1.509	0	0.0022	2510253
LOC200030	3.3603	3.5388	0.1785	1.508	0	0	1410309
INPP4B	2.62421	2.8028	0.17859	1.508	0	0	4860762
FLJ36131	3.48071	3.659	0.17829	1.507	0	0	3290537
CDK6	3.03241	3.2106	0.17819	1.507	0	0.0002	670286
LOC100129211	3.2313	3.4092	0.1779	1.506	0	0	4210551
ELOVL4	2.3863	2.5643	0.178	1.506	0	0	4760056
CAP2	3.3764	3.5545	0.1781	1.506	0	0.01	3930592
WSB1	2.48871	2.6665	0.17779	1.505	0	0	7400372
LOC654342	2.58331	2.7609	0.17759	1.505	0	0	4860747
LOC389765	2.87571	3.0535	0.17779	1.505	0	0	1190121
AADACL1	3.50101	3.6786	0.17759	1.505	0	0	7210327
TCTN1	2.5412	2.7185	0.1773	1.504	0	0	5700189
LOC100132901	2.72231	2.8998	0.17749	1.504	0	0	3780079
FAT1	3.32581	3.5033	0.17749	1.504	0	0	4280100
SNORD31	2.5184	2.6955	0.1771	1.503	0	0	6660010
LOC100130835	2.90771	3.0847	0.17699	1.503	0	0.0034	4900273
MYO1B	2.6956	2.8724	0.1768	1.502	0	0	1500669
LOC100131718	3.1155	3.2923	0.1768	1.502	0	0	3780494
CARD8	2.8563	3.0327	0.1764	1.501	0	0.0014	6180377
C4orf18	2.42451	2.6011	0.17659	1.501	0	0.009	3460014
NDUFB7	3.62409	3.4478	-0.17629	-1.5	0	0	6290296
LOC645638	2.7579	2.5816	-0.1763	-1.5	0	0.0004	70121
NAPRT1	2.6477	2.4711	-0.1766	-1.501	0	0	3360131
LBH	2.69139	2.515	-0.17639	-1.501	0	0	2810246
GRB14	2.8056	2.6292	-0.1764	-1.501	0	0.0005	2120326
PTGR1	3.37869	3.202	-0.17669	-1.502	0	0	2570332
NRCAM	2.5468	2.37	-0.1768	-1.502	0	0	2750092
TNFRSF6B	2.6143	2.4372	-0.1771	-1.503	0	0.0002	5910767
PPP1R14A	3.0218	2.8446	-0.1772	-1.503	0.0006	0.0083	6020468
LOC100132499	3.6816	3.5044	-0.1772	-1.503	0	0	2750066
BMP4	2.8665	2.6894	-0.1771	-1.503	0.001	0.0126	990075
LOC441743	3.18339	3.0058	-0.17759	-1.505	0	0	70286
C9orf140	2.94239	2.7648	-0.17759	-1.505	0	0.0014	1010470
LOC653324	2.6719	2.4936	-0.1783	-1.507	0	0	2510138
PHF5A	3.11779	2.9393	-0.17849	-1.508	0	0	130037
LOC646821	3.238	3.0595	-0.1785	-1.508	0	0	610142
LOC100134537	3.4725	3.2939	-0.1786	-1.508	0	0	2360082
WDR33	2.9693	2.7904	-0.1789	-1.509	0	0	3400356
LOC728820	3.80799	3.6291	-0.17889	-1.509	0	0	4560669
MACROD1	2.6501	2.4711	-0.179	-1.51	0	0	2370279
LOC100134291	2.6912	2.5122	-0.179	-1.51	0	0	1660209
PSG5	2.5704	2.3909	-0.1795	-1.511	0	0	6350471
NES	2.54269	2.3633	-0.17939	-1.511	0	0	670278
LOC729236	4.16589	3.9864	-0.17949	-1.511	0	0	2320709
LOC441642	3.0647	2.8854	-0.1793	-1.511	0	0	1260433
LOC100133565	4.0241	3.8446	-0.1795	-1.511	0.0008	0.0105	5340279
ASS1	2.51309	2.3334	-0.17969	-1.512	0	0	110433
MTUS1	2.64879	2.4685	-0.18029	-1.514	0	0	7320520
LOC100132199	2.9685	2.7883	-0.1802	-1.514	0	0	290743
DHCR7	2.98179	2.8016	-0.18019	-1.514	0	0	5360678
ADAM23	2.4763	2.2959	-0.1804	-1.514	0	0	110731
PARP12	3.11779	2.937	-0.18079	-1.516	0	0.0001	2340072
MCTP1	2.48899	2.3081	-0.18089	-1.516	0	0	3360491
TEK	3.0764	2.8953	-0.1811	-1.517	0	0.0006	7570176
CASZ1	2.7906	2.6096	-0.181	-1.517	0	0	2450047
LOC100130070	3.45929	3.278	-0.18129	-1.518	0	0	290370
S100A16	3.47009	3.2883	-0.18179	-1.519	0.001	0.0122	110468
PHPT1	3.70549	3.5238	-0.18169	-1.519	0	0	5390411
LOC440055	3.894	3.7124	-0.1816	-1.519	0	0	3460553
HDDC3	2.9476	2.766	-0.1816	-1.519	0	0	3710673
PCDH10	2.49749	2.3153	-0.18219	-1.521	0	0.0001	1580753
LOC645231	2.98529	2.8029	-0.18239	-1.521	0.0003	0.0046	3060408
SPC25	2.5671	2.3846	-0.1825	-1.522	0	0	5860021
LOC441550	2.8745	2.6916	-0.1829	-1.523	0	0	110435
LEPREL1	3.22969	3.0463	-0.18339	-1.525	0	0	4280524
NIPSNAP3A	3.12849	2.9448	-0.18369	-1.526	0	0.0009	2490100
CABLES1	2.8269	2.6433	-0.1836	-1.526	0	0	4050411
C9orf119	3.41369	3.2301	-0.18359	-1.526	0.0001	0.0025	1990047
TAGLN	3.36439	3.1803	-0.18409	-1.527	0.0032	0.0303	2360326
RFXANK	3.10689	2.923	-0.18389	-1.527	0	0	6580603
NDUFB11	3.6771	3.493	-0.1841	-1.527	0	0	5550377
MRPL54	3.61339	3.4293	-0.18409	-1.527	0	0	3710039
LOC390298	2.93219	2.7483	-0.18389	-1.527	0	0	7550725
RNASE1	2.4592	2.2748	-0.1844	-1.528	0	0	4010296
TGM2	2.70029	2.5154	-0.18489	-1.53	0	0	5560575
MGC4677	3.9553	3.7701	-0.1852	-1.531	0	0	6350189
LOC651198	2.8704	2.6852	-0.1852	-1.531	0	0	2940167
RXRA	2.97379	2.7884	-0.18539	-1.532	0	0	7000356
IGFBP5	2.8799	2.6945	-0.1854	-1.532	0	0	2120524
RPL14	3.43529	3.2495	-0.18579	-1.533	0	0	2140753
NDUFB9	3.5967	3.4105	-0.1862	-1.535	0	0	6660193
PIR	2.98289	2.7964	-0.18649	-1.536	0	0	2120037
EGFL7	2.5813	2.3949	-0.1864	-1.536	0	0	3180400
EDF1	3.55369	3.3669	-0.18679	-1.537	0	0.0004	3360471
MOSC2	2.74339	2.5562	-0.18719	-1.538	0	0	2140167
FHL1	3.0032	2.816	-0.1872	-1.538	0	0	4640446
S1PR1	2.8729	2.6856	-0.1873	-1.539	0.0001	0.003	4810768
METTL11A	3.2319	3.0443	-0.1876	-1.54	0.0004	0.0063	7650379
LOC390183	3.14639	2.9588	-0.18759	-1.54	0	0	4730368
DUSP22	2.8612	2.6734	-0.1878	-1.54	0	0	3710626
SIVA	3.21659	3.0287	-0.18789	-1.541	0	0	5550673
POSTN	2.51299	2.3249	-0.18809	-1.542	0.0001	0.0025	510246
USP18	2.6824	2.4936	-0.1888	-1.544	0	0.0008	1740360
FAM69B	3.04419	2.8555	-0.18869	-1.544	0	0	3450114
ZSCAN18	2.8748	2.6857	-0.1891	-1.545	0	0	6520280
PTRH1	2.94479	2.7556	-0.18919	-1.545	0.0002	0.0032	6370044
LOC646527	3.36679	3.1777	-0.18909	-1.545	0	0	6520273
LOC346950	2.9881	2.7989	-0.1892	-1.545	0	0	3930707
DYSF	3.1063	2.9167	-0.1896	-1.547	0	0	4220187
HAPLN1	2.543	2.3531	-0.1899	-1.548	0	0	1850397
SORBS2	2.92429	2.7335	-0.19079	-1.551	0.0018	0.0195	2000630
COL8A1	2.8832	2.6923	-0.1909	-1.552	0	0	3780706
LOC391019	3.4794	3.2874	-0.192	-1.555	0	0	2190630
IFITM3	4.04549	3.8536	-0.19189	-1.555	0	0	6650242
RHOU	2.49709	2.305	-0.19209	-1.556	0	0	1230470
PSG3	2.6478	2.4545	-0.1933	-1.56	0	0	3440095
KRT18P28	2.67349	2.48	-0.19349	-1.561	0	0	2260068
CDC42EP5	3.0689	2.8754	-0.1935	-1.561	0	0	3370730
PTGR1	3.5783	3.3846	-0.1937	-1.562	0	0	6450440
LOC441506	3.72379	3.5294	-0.19439	-1.564	0	0	1690435
TMEM141	3.1505	2.9559	-0.1946	-1.565	0	0	5130113
LOC654350	3.2429	3.0483	-0.1946	-1.565	0	0	4480446
LOC648470	2.77309	2.5785	-0.19459	-1.565	0	0	1450136
CTSH	2.76049	2.5659	-0.19459	-1.565	0	0	1980288
LOC440991	3.4815	3.2866	-0.1949	-1.566	0	0	4880195
EPHB4	2.91679	2.7216	-0.19519	-1.567	0	0	1260730
CRIP2	3.4595	3.2643	-0.1952	-1.567	0	0.0017	5340246
LOC641849	3.2376	3.0421	-0.1955	-1.568	0	0	3850278
NSDHL	3.2957	3.0999	-0.1958	-1.569	0	0	4260392
PRDX5	3.5186	3.3221	-0.1965	-1.572	0	0.0001	520750
LTBP2	2.7221	2.5252	-0.1969	-1.573	0	0	1940692
SMAD6	2.64069	2.4435	-0.19719	-1.574	0	0	580711
ST6GALNAC4	2.88119	2.6834	-0.19779	-1.576	0	0	10379
PCDH10	2.4838	2.2855	-0.1983	-1.578	0	0.0011	5910093
SPRY1	2.7107	2.5122	-0.1985	-1.579	0	0.0005	6760669
IGFBP5	3.16449	2.966	-0.19849	-1.579	0	0	2190674
C7orf59	3.25839	3.0598	-0.19859	-1.579	0	0	4590615
PALM	2.6602	2.4613	-0.1989	-1.58	0	0	3440037
RBM3	3.2968	3.0972	-0.1996	-1.583	0	0	780228
CADM1	2.51259	2.3123	-0.20029	-1.585	0	0	1170445
PSG4	2.7184	2.518	-0.2004	-1.586	0.0007	0.0096	5690681
MN1	2.6451	2.4447	-0.2004	-1.586	0	0.0005	6480259
LOC645018	3.13299	2.9313	-0.20169	-1.591	0	0	7320196
C2orf79	2.92909	2.7273	-0.20179	-1.591	0	0	3170725
ST6GALNAC6	2.8828	2.6805	-0.2023	-1.593	0	0	3780608
RUNDC3B	2.5859	2.3831	-0.2028	-1.595	0	0	240035
PPM1H	2.5731	2.3698	-0.2033	-1.596	0	0	450414
C10orf58	2.8791	2.6758	-0.2033	-1.596	0.0047	0.041	5960168
CNN1	2.5891	2.3841	-0.205	-1.603	0	0	4850630
LOC440895	2.7831	2.5777	-0.2054	-1.604	0	0	5080612
CPSF1	3.0011	2.7957	-0.2054	-1.604	0	0	3130349
TRIM7	2.8081	2.602	-0.2061	-1.607	0	0	6330397
LOC641727	3.00669	2.8005	-0.20619	-1.607	0	0	4010619
NUDT14	3.1116	2.9049	-0.2067	-1.609	0	0	110092
LOC648343	3.0922	2.8854	-0.2068	-1.609	0	0	3370201
RPS26P10	3.2621	3.0548	-0.2073	-1.611	0	0	620019
MIF4GD	2.9539	2.7459	-0.208	-1.614	0	0	1110243
TMEM100	2.5823	2.3739	-0.2084	-1.615	0	0.0016	4120431
FAM43A	2.87879	2.6705	-0.20829	-1.615	0	0	1690630
EFNA1	2.7992	2.5908	-0.2084	-1.615	0	0	3710397
BEX1	4.02019	3.8117	-0.20849	-1.616	0	0	6480468
ARF5	3.3012	3.0926	-0.2086	-1.616	0	0	3370189
OXCT2	2.5703	2.3613	-0.209	-1.618	0	0	1400037
CRLF1	2.54879	2.3395	-0.20929	-1.619	0	0	4760095
LOC645968	3.3036	3.0938	-0.2098	-1.621	0	0	1440121
HTATIP2	3.1687	2.9589	-0.2098	-1.621	0	0	4670575
TNFRSF6B	2.5399	2.3293	-0.2106	-1.624	0.0005	0.0074	2190255
LOC646949	2.96479	2.754	-0.21079	-1.624	0	0	650246
PGAM5	2.8887	2.6776	-0.2111	-1.625	0	0	1050021
NEDD9	2.8212	2.6099	-0.2113	-1.626	0	0	6180048
PSG4	2.7282	2.5168	-0.2114	-1.627	0	0.0005	3400474
C11orf67	3.473	3.2615	-0.2115	-1.627	0	0	3310228
U2AF1	3.01489	2.8031	-0.21179	-1.628	0	0	3930241
LOC202227	2.6722	2.4604	-0.2118	-1.628	0	0	5080376
C21orf63	2.85869	2.6462	-0.21249	-1.631	0	0	3310307
COBLL1	2.69609	2.483	-0.21309	-1.633	0	0.0015	5080601
NPR3	2.57149	2.3582	-0.21329	-1.634	0	0	2120048
LOC100129599	3.5053	3.2916	-0.2137	-1.635	0	0	5290220
KRT80	2.89829	2.6843	-0.21399	-1.636	0	0	4830520
AHNAK	2.7052	2.4913	-0.2139	-1.636	0	0	2810482
ADA	3.0346	2.82	-0.2146	-1.639	0	0	7210192
LOC100134273	3.5082	3.2931	-0.2151	-1.64	0	0	4480128
LOC728060	3.34589	3.1307	-0.21519	-1.641	0	0	5270538
ATF4	3.2698	3.0544	-0.2154	-1.642	0	0	7610187
LOC729236	3.8294	3.6137	-0.2157	-1.643	0	0	7000040
ANXA3	3.4361	3.2203	-0.2158	-1.643	0	0	240594
FIS1	3.1836	2.9673	-0.2163	-1.645	0	0	6420242
COL1A2	2.58199	2.3655	-0.21649	-1.646	0	0	4040671
VPS28	2.7784	2.5614	-0.217	-1.648	0	0	5700348
LOC643779	2.9317	2.7145	-0.2172	-1.648	0	0	3130403
CLIC3	2.6169	2.3998	-0.2171	-1.648	0	0	5870136
LOC389342	3.44919	3.2312	-0.21799	-1.651	0	0	5090484
LOC651894	3.7995	3.5806	-0.2189	-1.655	0	0	2710451
CPNE8	2.60829	2.389	-0.21929	-1.656	0	0.0003	1470386
ZNHIT3	3.24509	3.0249	-0.22019	-1.66	0	0	6650561
WDR33	3.4679	3.2474	-0.2205	-1.661	0	0	3390110
TGM2	3.61049	3.3894	-0.22109	-1.663	0	0	1580435
LOC649839	2.948	2.7261	-0.2219	-1.666	0	0	4230072
IFI27	2.7109	2.4888	-0.2221	-1.667	0	0	3990170
TNFAIP8L3	2.85419	2.6314	-0.22279	-1.67	0.0014	0.0159	5820474
CYB5R2	2.5548	2.3315	-0.2233	-1.672	0	0	2940050
LOC100128060	3.46909	3.245	-0.22409	-1.675	0	0	2710377
EBP	3.16429	2.9402	-0.22409	-1.675	0	0	4250156
C1orf198	2.8269	2.6014	-0.2255	-1.68	0	0	1260576
LOC391532	3.55149	3.325	-0.22649	-1.684	0	0	2450255
FLJ40504	3.65109	3.4247	-0.22639	-1.684	0	0	4880333
LOC643319	2.97799	2.751	-0.22699	-1.686	0	0	5310632
HRCT1	2.6501	2.4231	-0.227	-1.686	0	0	940138
ZNF702P	2.5452	2.3179	-0.2273	-1.687	0	0	3870707
NNMT	3.61229	3.3851	-0.22719	-1.687	0	0	2940746
LOC441154	3.27189	3.0445	-0.22739	-1.688	0	0	2710100
MGC42367	2.59379	2.3655	-0.22829	-1.691	0	0.0004	1780224
C12orf57	3.68369	3.4548	-0.22889	-1.693	0	0	3130291
TAGLN2	3.0537	2.8234	-0.2303	-1.699	0	0	2340180
RPL12P6	3.1566	2.925	-0.2316	-1.704	0	0	6250408
HAPLN1	2.6331	2.4014	-0.2317	-1.704	0	0	2060202
LRRC32	2.70679	2.475	-0.23179	-1.705	0	0	1400592
SCN1B	2.71729	2.4851	-0.23219	-1.706	0	0	6560154
PSG7	2.7837	2.5509	-0.2328	-1.709	0.0006	0.0085	6760253
PLAC9	2.6348	2.4019	-0.2329	-1.709	0	0	6270768
HYAL1	2.59049	2.3576	-0.23289	-1.709	0	0	1070400
CECR1	2.7349	2.5019	-0.233	-1.71	0	0	6200064
CXCL12	2.8601	2.6265	-0.2336	-1.712	0.0012	0.0143	4560020
ACAT2	3.7644	3.5301	-0.2343	-1.715	0	0	7330753
LOC643911	2.90589	2.6709	-0.23499	-1.717	0	0	3780221
ACVRL1	2.54469	2.3094	-0.23529	-1.719	0	0.0002	4610746
SLC2A6	3.0531	2.8157	-0.2374	-1.727	0	0	6180465
LOC728791	3.19609	2.9572	-0.23889	-1.733	0	0	5570630
LIMCH1	2.5309	2.2918	-0.2391	-1.734	0	0	1770754
LIMS2	2.75099	2.5116	-0.23939	-1.735	0	0	4280010
MFSD3	2.8795	2.6399	-0.2396	-1.736	0	0	1510703
ISG20	3.0291	2.7883	-0.2408	-1.741	0	0.0008	6330132
TACSTD2	3.37639	3.1352	-0.24119	-1.742	0	0	6270138
VWF	2.5621	2.3177	-0.2444	-1.755	0	0	5870138
EIF1AY	2.5976	2.3518	-0.2458	-1.761	0	0	4150600
PODXL	3.5059	3.2592	-0.2467	-1.764	0.0036	0.0335	1850092
GRAP	3.1187	2.871	-0.2477	-1.768	0	0	5270544
SNHG7	2.9165	2.6674	-0.2491	-1.774	0	0.0002	4260202
LOC729500	3.46139	3.2113	-0.25009	-1.778	0	0	4040307
ITPK1	2.8106	2.5603	-0.2503	-1.779	0	0	6110731
LOC643949	3.59699	3.3454	-0.25159	-1.784	0	0	4290349
MGC61598	2.7146	2.4625	-0.2521	-1.786	0	0	3800482
KIT	2.79679	2.5445	-0.25229	-1.787	0	0	5080576
IL32	2.72219	2.4683	-0.25389	-1.794	0	0	1400274
PLSCR4	3.12549	2.8711	-0.25439	-1.796	0	0	4120019
LOC645762	3.04129	2.7869	-0.25439	-1.796	0	0	4480050
TAGLN2	3.75049	3.4948	-0.25569	-1.801	0	0	4070736
PSG7	2.7625	2.5053	-0.2572	-1.808	0	0.0009	2230338
ADARB1	2.79469	2.5365	-0.25819	-1.812	0	0	4760079
CLDN1	2.95409	2.6951	-0.25899	-1.815	0.0002	0.0039	5960296
CGNL1	2.84879	2.5898	-0.25899	-1.815	0.0001	0.0022	110100
ABI3BP	3.47549	3.2166	-0.25889	-1.815	0	0	6980739
AHNAK	2.86489	2.6055	-0.25939	-1.817	0	0	3710400
LOC644937	3.2601	3	-0.2601	-1.82	0	0	5360307
LOC649873	3.06249	2.8021	-0.26039	-1.821	0	0	2480437
C8orf55	3.38209	3.1213	-0.26079	-1.823	0	0	1470706
RNF144B	2.78169	2.5177	-0.26399	-1.836	0	0	70630
LDOC1	2.9754	2.7113	-0.2641	-1.836	0	0	1400484
LOC644029	3.41259	3.1481	-0.26449	-1.838	0	0	160575
C1QTNF5	2.8199	2.5549	-0.265	-1.84	0	0	7320204
PALMD	2.8428	2.5763	-0.2665	-1.847	0.0022	0.0228	4290494
SNHG7	3.3855	3.118	-0.2675	-1.851	0	0.0001	6760021
RGS7	2.7127	2.4448	-0.2679	-1.853	0	0	6370386
SLFN11	2.998	2.7298	-0.2682	-1.854	0	0	3440358
PALM	3.35969	3.091	-0.26869	-1.856	0	0	4540682
SHE	2.6164	2.3465	-0.2699	-1.861	0	0	1440189
LOC100130506	3.08499	2.8146	-0.27039	-1.863	0	0	6110441
TSPAN18	2.68099	2.4104	-0.27059	-1.864	0	0	1820279
KIT	2.7906	2.5191	-0.2715	-1.868	0	0	360128
TGM2	3.128	2.8562	-0.2718	-1.869	0	0	2940446
SERF2	4.00389	3.7295	-0.27439	-1.881	0	0	1580309
LOC401640	3.30669	3.0323	-0.27439	-1.881	0	0	2320102
VPS28	2.9363	2.6574	-0.2789	-1.9	0	0	1190110
NANS	3.55129	3.2701	-0.28119	-1.91	0	0	1510390
LYL1	3.0246	2.743	-0.2816	-1.912	0	0	3190288
APLN	2.7328	2.4508	-0.282	-1.914	0	0	7200427
LOC390578	2.9858	2.697	-0.2888	-1.944	0	0	450010
LOC402057	2.97219	2.6832	-0.28899	-1.945	0	0	3610475
CCND2	3.0992	2.8077	-0.2915	-1.956	0	0	3460520
TM6SF1	2.92129	2.628	-0.29329	-1.964	0	0	240653
TXNRD2	3.32639	3.031	-0.29539	-1.974	0	0	2230397
HYAL2	2.9702	2.6711	-0.2991	-1.991	0.0002	0.0037	4120133
SLFN11	3.2259	2.9266	-0.2993	-1.992	0	0	1990379
LOC158376	2.6114	2.3107	-0.3007	-1.998	0	0	2570296
PSG4	3.4582	3.152	-0.3062	-2.023	0.0002	0.0037	4210500
PRKCH	3.2676	2.9593	-0.3083	-2.033	0	0	3290731
IAH1	3.4453	3.1361	-0.3092	-2.037	0	0	1300743
COX7A1	2.59759	2.2793	-0.31829	-2.081	0	0.0001	5390138
FCN3	2.6372	2.3175	-0.3197	-2.087	0	0	1170274
ICAM2	3.1318	2.8069	-0.3249	-2.113	0	0	730156
CITED4	2.87049	2.5438	-0.32669	-2.121	0	0	5810142
KHDRBS3	3.11249	2.7857	-0.32679	-2.122	0.0002	0.0042	6270273
HOPX	3.05719	2.7292	-0.32799	-2.128	0	0.0004	3850246
LOC641700	2.95369	2.6246	-0.32909	-2.133	0	0	6040280
EFEMP1	3.64369	3.314	-0.32969	-2.136	0	0	1260040
RNF150	2.8612	2.5235	-0.3377	-2.176	0	0	3440133
BMP6	2.77349	2.4323	-0.34119	-2.193	0	0	6980064
COL1A2	2.7635	2.4206	-0.3429	-2.202	0	0	6060612
KRT7	3.3208	2.9773	-0.3435	-2.205	0	0.0007	3800161
GLIPR2	3.82999	3.4858	-0.34419	-2.208	0	0	830278
LOC645630	3.3572	3.0061	-0.3511	-2.244	0	0	2450519
C1orf115	3.03769	2.6851	-0.35259	-2.252	0	0	770564
NPPB	2.7968	2.4433	-0.3535	-2.256	0	0	4290040
ECSCR	3.67089	3.3166	-0.35429	-2.26	0	0	620132
ADARB1	3.4681	3.1124	-0.3557	-2.268	0	0	7330097
ESX1	2.7136	2.3506	-0.363	-2.306	0	0	4260343
ACTG2	3.2658	2.9029	-0.3629	-2.306	0	0	4610431
EFEMP1	4.1174	3.7514	-0.366	-2.322	0	0	6900408
FGD5	2.8451	2.4776	-0.3675	-2.33	0	0	3710554
EFEMP1	3.33769	2.9695	-0.36819	-2.334	0	0	6250563
RHOJ	2.7236	2.3535	-0.3701	-2.344	0	0	3440243
C9orf58	2.6972	2.3213	-0.3759	-2.376	0	0	5420482
CD34	2.8145	2.4296	-0.3849	-2.426	0	0	4150669
RHOJ	2.74359	2.3538	-0.38979	-2.453	0	0	6100450
IL32	3.1723	2.7646	-0.4077	-2.556	0	0	3440754
SLCO2A1	3.0445	2.6362	-0.4083	-2.56	0	0	430161
MPZL2	2.9519	2.5407	-0.4112	-2.577	0	0	3890228
NDN	3.22339	2.81	-0.41339	-2.59	0	0	60184
CDH5	3.322	2.8897	-0.4323	-2.705	0	0	4730482
CD9	3.66409	3.2278	-0.43629	-2.73	0	0	6250487
RASIP1	2.8087	2.3693	-0.4394	-2.75	0	0	6860475
VCAM1	2.7546	2.3131	-0.4415	-2.763	0	0	2900390
PECAM1	2.94799	2.5057	-0.44229	-2.768	0	0	430747
MFNG	3.0934	2.6466	-0.4468	-2.797	0	0	2000438
SOX18	2.8632	2.4052	-0.458	-2.87	0	0	6100433
AEBP1	2.82489	2.3627	-0.46219	-2.898	0	0	6580711
AIF1L	2.8917	2.4162	-0.4755	-2.988	0	0	4010647
PHGDH	3.3291	2.8398	-0.4893	-3.085	0	0	240086
CD93	3.3777	2.8844	-0.4933	-3.113	0	0	6100615
D4S234E	3.1867	2.6848	-0.5019	-3.176	0	0	2750475
C10orf116	3.2362	2.7204	-0.5158	-3.279	0	0	6290168
ACVRL1	3.1429	2.6265	-0.5164	-3.283	0	0	5910451
CD34	3.09659	2.5676	-0.52899	-3.38	0	0	4040706
EDN1	3.20119	2.6508	-0.55039	-3.551	0	0	7040386
BGN	3.9473	3.3693	-0.578	-3.784	0	0	460767
CCL2	3.4507	2.8375	-0.6132	-4.103	0	0	1030333
AIF1L	3.7038	3.0686	-0.6352	-4.317	0	0	1410021
SULF1	3.0162	2.364	-0.6522	-4.489	0	0	2570240
CRYAB	3.403	2.7049	-0.6981	-4.989	0	0	6110079
ITM2A	3.06829	2.3437	-0.72459	-5.303	0	0	1580576			-1
ALDH1A1	3.4686	2.5408	-0.9278	-8.468	0	0	1070477
ALDH1A1	3.53339	2.5101	-1.02329	-10.55	0	0	6510754
