# Supplementary material for: MicroRNA‐containing extracellular vesicles released from endothelial colony‐forming cells modulate angiogenesis during ischaemic retinopathy
Source: J Cell Mol Med. 2017 Jun 20;21(12):3405–19. doi: 10.1111/jcmm.13251 (PMC5706503; doi:10.1111/jcmm.13251)
Supplement: Supplementary file 8 — Data S2. Full list of significantly enriched functional categories associated with genes altered by treatment with ECFC EVs. [file JCMM-21-3405-s008.xlsx]

## Sheet: Alltered functions
Categories	Diseases or Functions Annotation	p-Value	Predicted Activation State	Activation z-score	Genes	# Genes
Cardiovascular System Development and Function	development of vasculature	6.12e-26		-0.26	ACVRL1,ADA,ADAMTS1,ADORA2B,AGTR1,AHR,ANGPTL4,ANTXR2,ANXA3,APLN,APP,BCLAF1,BMP4,BMP6,CCBE1,CCL2,CD34,CD9,CDH2,CDH5,CNN1,COL1A2,COL4A1,COL8A1,CREB1,CRYAB,CSPG4,CTSB,CTSH,CXCL12,CXCL5,DCBLD2,DHCR7,DLX1,ECM1,ECSCR,EDF1,EDN1,EFNA1,EFNB2,EGFL7,EGR1,EPHB4,EPOR,F2R,F2RL1,F3,FAS,FBLN2,FOXC1,GBP1,GJB2,GREM1,HSD17B7,HTATIP2,HYAL1,IGF2R,IL24,ITGA2,KIT,KITLG,LIPA,LLGL1,LYL1,MFGE8,MMP1,MYH10,NDP,NDRG1,NPPB,NRP…	109
Cardiovascular System Development and Function, Organismal Development	angiogenesis	3.17e-24		-0.262	ACVRL1,ADA,ADAMTS1,ADORA2B,AGTR1,AHR,ANGPTL4,ANXA3,APLN,APP,BCLAF1,BMP4,BMP6,CCBE1,CCL2,CD34,CD9,CDH2,CDH5,COL1A2,COL4A1,COL8A1,CRYAB,CSPG4,CTSB,CTSH,CXCL12,CXCL5,DCBLD2,DHCR7,ECM1,ECSCR,EDF1,EDN1,EFNA1,EFNB2,EGFL7,EGR1,EPHB4,EPOR,F2R,F2RL1,F3,FAS,FBLN2,FOXC1,GBP1,GREM1,HSD17B7,HTATIP2,HYAL1,IGF2R,IL24,ITGA2,KIT,KITLG,LIPA,LYL1,MFGE8,MMP1,MYH10,NDP,NDRG1,NPPB,NRP1,PAK1,PDGFC,PECAM1,POFUT1,PPARG,P…	98
Cellular Growth and Proliferation	proliferation of cells	2.37e-22		1.074	ACVRL1,ADA,ADAMTS1,ADARB1,ADORA2B,AEBP1,AFAP1L2,AFP,AGTR1,AHNAK,AHR,AK4,ALDH1A1,ALPP,ANGPTL4,APLN,APP,ARHGAP33,ASPM,ATF4,BAMBI,BCLAF1,BEX3,BGN,BIRC3,BLZF1,BMP4,BMP6,BNIP3,CA12,CABLES1,CADM1,CALD1,CASZ1,CBLB,CCL2,CCND2,CD34,CD70,CD9,CDCP1,CDH2,CDH5,CDK6,CENPJ,CLDN1,CNN1,COL1A2,COL4A1,COL8A1,CREB1,CRLF1,CRYAB,CSPG4,CTSB,CTSH,CXCL12,CXCL5,DCBLD2,DFNA5,DHCR7,DNER,DPYSL3,DSG2,DSP,DUSP19,DUSP22,DUSP6,E…	232
Cardiovascular System Development and Function, Organismal Development	vasculogenesis	2.34e-21		-0.792	ACVRL1,ADA,ADAMTS1,AGTR1,AHR,ANGPTL4,APLN,APP,BCLAF1,BMP4,BMP6,CCL2,CD34,CD9,CDH2,CDH5,COL4A1,COL8A1,CRYAB,CSPG4,CTSB,CXCL12,ECM1,EDF1,EDN1,EFNA1,EFNB2,EGFL7,EGR1,EPHB4,EPOR,F2R,F2RL1,F3,FAS,FOXC1,GBP1,HSD17B7,IL24,ITGA2,KIT,KITLG,LIPA,LYL1,MFGE8,MMP1,MYH10,NDP,NRP1,PAK1,PDGFC,PECAM1,POFUT1,PPARG,PTPRM,RASIP1,RBPJ,RGS4,RHOJ,RUNX3,RXRA,S1PR1,SEMA3E,SFRP1,SMAD6,SNAI2,SOX18,SPRY4,STC1,SULF1,TEK,TGM2…	82
Cellular Movement	cell movement	5.86e-19		-0.271	ACVRL1,ADA,ADAMTS1,ADARB1,ADORA2B,AFP,AGTR1,AHNAK,AHR,ALPP,ANGPTL4,ANXA3,APLN,APP,ASPM,BGN,BMP4,BMP6,CADM1,CBLB,CCBE1,CCL2,CD34,CD9,CD93,CDCP1,CDH2,CDH5,CDK6,CNN1,COL4A1,CREB1,CRIP2,CRYAB,CSPG4,CTSB,CTSH,CXCL12,CXCL5,DCBLD2,DLX1,DPYSL3,DSE,DSG2,DSP,DUSP6,ECSCR,EDN1,EFEMP1,EFNA1,EFNB2,EGFL7,EGR1,EPHB4,EPOR,F2R,F2RL1,F3,FAS,FAT1,FBLN2,FGB,FHL1,FOXC1,GBP1,GJB2,GLIPR2,GREM1,HNRNPA2B1,HTATIP2,HYAL1,HY…	153
Cell Death and Survival	necrosis	1.04e-18		0.802	ACVRL1,ADA,ADAMTS1,ADARB1,ADORA2B,AFAP1L2,AFP,AGTR1,AHR,ALDH1A1,ANTXR2,APLN,APOPT1,APP,ASS1,ATF4,ATP2B1,BCLAF1,BEX3,BGN,BIRC3,BMP4,BMP6,BNIP3,CABLES1,CADM1,CARD8,CASZ1,CCL2,CCND2,CD70,CD9,CDCP1,CDH2,CDH5,CDK6,CENPE,CERS6,COL4A1,CREB1,CRLF1,CRYAB,CSPG4,CTSB,CXCL12,DDIAS,DHCR7,DLX1,DPYSL3,DSG2,DSP,DUSP6,DYSF,ECSCR,EDN1,EFEMP1,EFNA1,EFNB2,EGR1,ELOVL4,EPHB4,EPOR,ESX1,EVA1C,F2R,F2RL1,F3,FAS,FIS1,GJB2,…	176
Tissue Development	growth of epithelial tissue	2.82e-18		0.159	ACVRL1,ADAMTS1,AGTR1,AHR,ANGPTL4,APP,BCLAF1,BMP4,BMP6,CCL2,CCND2,CD34,CD9,CDH2,CDK6,COL4A1,COL8A1,CRYAB,CTSB,CXCL12,ECM1,EDF1,EDN1,EFNA1,EFNB2,EGFL7,EGR1,EPHB4,EPOR,F2R,F2RL1,F3,FAS,GBP1,GREM1,HYAL1,IL11,IL24,KDM5B,KIT,KITLG,LIMS2,LIPA,LRIG1,MAP2K4,MFGE8,MMP1,NDP,NRP1,PAK1,PDGFC,PECAM1,POSTN,PPARG,PRKCH,PTPRM,RBPJ,RGS4,RNF144B,RUNX3,RXRA,SFRP1,SNAI2,SOX9,SPRY4,SULF1,TEK,TGM2,THY1,TNFRSF6B,VEGFC,W…	72
Cardiovascular System Development and Function, Cellular Development, Cellular Function and Maintenance, Cellular Growth and Proliferation, Organismal Development, Tissue Development	endothelial cell development	3.41e-18		0.028	ACVRL1,ADAMTS1,ANGPTL4,APP,BCLAF1,BMP4,BMP6,CCL2,CD34,CD9,CDH2,CDH5,COL4A1,CTSB,CXCL12,ECM1,EDF1,EDN1,EFNA1,EFNB2,EGFL7,EGR1,EPHB4,EPOR,F2R,F2RL1,F3,GBP1,ITGA2,KIT,LIPA,MMP1,NDP,NRP1,PDGFC,PECAM1,PTPRM,RASIP1,RUNX3,SNAI2,SPRY4,STC1,SULF1,TEK,THY1,TNFRSF6B,VCAM1,VEGFC,WNT5A	49
Cell Death and Survival	apoptosis	8.34e-18		0.324	AAMDC,ADA,ADAMTS1,ADORA2B,AFP,AGTR1,AHI1,AHR,ALDH1A1,ANGPTL4,ANTXR2,APLN,APOPT1,APP,ASS1,ATF4,BCLAF1,BEX3,BGN,BIRC3,BMP4,BMP6,BNIP3,CABLES1,CADM1,CARD8,CASZ1,CBLB,CCBE1,CCL2,CCND2,CD70,CD9,CDCP1,CDH2,CDH5,CDK6,CENPE,CENPJ,CERS6,COL4A1,CREB1,CRLF1,CRYAB,CSPG4,CTSB,CTSH,CXCL12,DDIAS,DLX1,DMC1,DSG2,DSP,DUSP22,DUSP6,ECSCR,EDN1,EFEMP1,EFNA1,EFNB2,EGR1,ELOVL4,EPHB4,EPOR,EVA1C,F2R,F2RL1,F3,FAS,FIS1,GREM…	173
Cellular Movement	migration of cells	2.8e-17		-0.472	ACVRL1,ADA,ADAMTS1,ADARB1,ADORA2B,AHNAK,AHR,ALPP,ANGPTL4,ANXA3,APLN,APP,ASPM,BGN,BMP4,BMP6,CBLB,CCBE1,CCL2,CD34,CD9,CD93,CDCP1,CDH2,CDH5,CDK6,COL4A1,CRIP2,CRYAB,CSPG4,CTSB,CTSH,CXCL12,CXCL5,DCBLD2,DLX1,DPYSL3,DSE,DSG2,DSP,DUSP6,ECSCR,EDN1,EFEMP1,EFNA1,EFNB2,EGFL7,EGR1,EPHB4,EPOR,F2R,F2RL1,F3,FAS,FAT1,FBLN2,FGB,FHL1,FOXC1,GJB2,GLIPR2,GREM1,HNRNPA2B1,HTATIP2,HYAL1,HYAL2,ICAM2,IFITM3,IGF2R,IGFBP5,IL…	138
Cardiovascular System Development and Function, Cellular Development, Cellular Function and Maintenance, Cellular Growth and Proliferation, Organismal Development, Tissue Development	proliferation of endothelial cells	1.1e-16		0.295	ACVRL1,ADAMTS1,ANGPTL4,APP,BCLAF1,BMP4,BMP6,CCL2,CD34,CDH2,COL4A1,CTSB,CXCL12,ECM1,EDF1,EDN1,EFNA1,EFNB2,EGFL7,EGR1,EPHB4,EPOR,F2R,F2RL1,F3,GBP1,KIT,LIPA,MMP1,NDP,NRP1,PDGFC,PECAM1,PTPRM,RUNX3,SNAI2,SPRY4,SULF1,TEK,THY1,TNFRSF6B,VEGFC,WNT5A	43
Cardiovascular System Development and Function, Cellular Movement	cell movement of endothelial cells	2.66e-16		-0.757	ACVRL1,ADAMTS1,ANGPTL4,ANXA3,BMP4,BMP6,CCBE1,CCL2,CD9,CDH2,CDH5,COL4A1,CRYAB,CSPG4,CXCL12,ECSCR,EDN1,EFNA1,EFNB2,EGFL7,EPHB4,F2R,F2RL1,F3,FOXC1,GREM1,IGF2R,IL24,LIPA,NDP,NRP1,OSR1,PECAM1,S1PR1,SEMA3E,SNAI2,SPRY4,STARD13,STC1,TEK,THY1,TIMP3,TNFRSF6B,VCAM1,VEGFC,WNT5A	46
Cell Death and Survival	cell death	2.9e-16		0.265	AAMDC,ACVRL1,ADA,ADAMTS1,ADARB1,ADD3,ADORA2B,AFAP1L2,AFP,AGTR1,AHI1,AHR,ALDH1A1,ANGPTL4,ANTXR2,APLN,APOPT1,APP,ASS1,ATF4,ATP2B1,BCLAF1,BEX3,BGN,BIRC3,BMP4,BMP6,BNIP3,CABLES1,CADM1,CARD8,CASZ1,CBLB,CCBE1,CCL2,CCND2,CD70,CD9,CDCP1,CDH2,CDH5,CDK6,CENPE,CENPJ,CERS6,COL4A1,CREB1,CRLF1,CRYAB,CSPG4,CTSB,CTSH,CXCL12,DDIAS,DHCR7,DLX1,DMC1,DPYSL3,DSG2,DSP,DUSP22,DUSP6,DYSF,ECSCR,EDN1,EFEMP1,EFNA1,EFNB2,EGR…	202
Tissue Development	development of epithelial tissue	7.83e-16		0.015	ACVRL1,ADAMTS1,AHR,ANGPTL4,ANTXR2,APP,BCLAF1,BMP4,BMP6,CCL2,CD34,CD9,CDH2,CDH5,COL4A1,CTSB,CXCL12,ECM1,EDF1,EDN1,EFNA1,EFNB2,EGFL7,EGR1,EPHB4,EPOR,F2R,F2RL1,F3,GBP1,GJB2,ITGA2,KIT,KITLG,LIPA,MAP2K4,MMP1,NDP,NRP1,PAK1,PALLD,PDGFC,PECAM1,PTPRM,RASIP1,RUNX3,SNAI2,SOX9,SPRY4,STC1,SULF1,TEK,THY1,TNFRSF6B,VCAM1,VEGFC,WNT5A	57
Cardiovascular System Development and Function, Cellular Movement	migration of endothelial cells	8.11e-15		-1.487	ACVRL1,ADAMTS1,ANGPTL4,ANXA3,BMP4,BMP6,CCBE1,CCL2,CD9,CDH5,COL4A1,CRYAB,CXCL12,ECSCR,EDN1,EFNA1,EFNB2,EGFL7,EPHB4,F2R,F2RL1,F3,FOXC1,GREM1,IGF2R,IL24,LIPA,NDP,NRP1,PECAM1,S1PR1,SEMA3E,SPRY4,STARD13,STC1,TEK,THY1,TIMP3,TNFRSF6B,VCAM1,VEGFC,WNT5A	42
Cellular Development	differentiation of cells	1.38e-14		-0.369	AAMDC,ACVRL1,ADA,ADIRF,ADORA2B,AHR,APLN,APP,ARHGAP33,ASPM,ATF4,BCLAF1,BGN,BMP4,BMP6,BNIP3,CADM1,CALD1,CASZ1,CBLB,CCL2,CD34,CD70,CD9,CDH2,CDH5,CDK6,COL4A1,CREB1,CTSB,CXCL12,CXCL5,DCBLD2,DDIAS,DHCR7,DLX1,DMC1,DNER,DPYSL3,DSP,EBP,EDF1,EDN1,EFEMP1,EFNA1,EFNB2,EGR1,EPHB4,EPOR,F2R,F2RL1,FAM213A,FAS,FOXC1,GREM1,HNRNPA2B1,HNRNPU,HOPX,HOXB8,HYAL2,ICAM2,IGF2R,IGFBP5,IL11,IL24,IL32,INPP4B,IRS2,ITGA2,KIT,KIT…	147
Cancer, Organismal Injury and Abnormalities	growth of tumor	1.97e-14		1.378	ADAMTS1,AFAP1L2,AHR,ANGPTL4,BAMBI,BMP4,BMP6,CA12,CCL2,CD70,CDH5,CDK6,CERS6,COL4A1,CREB1,CTSB,CXCL12,CXCL5,EDN1,EFEMP1,EFNA1,EFNB2,EGFL7,EGR1,EPHB4,F2R,F2RL1,F3,FAS,FHL1,GREM1,HSPH1,HTATIP2,HYAL1,ICAM2,IFITM3,IGFBP5,IL11,IL24,IL32,KIT,KITLG,LILRB1,LITAF,LRIG1,LYL1,MAP2K4,MFGE8,MMP1,NDRG1,NEDD9,NRP1,PAK1,PCDH10,PEG10,PHLDA1,POSTN,PPARG,RUNX3,RXRA,SFRP1,SNAI2,SOX9,TACSTD2,TGM2,TIMP3,TNC,TUSC3,TXNIP,…	73
Cellular Movement	invasion of cells	3.78e-14		0.948	ADAMTS1,AHNAK,ANGPTL4,APP,BMP4,BMP6,CCL2,CD9,CDH2,CDH5,CLDN1,CSPG4,CTSB,CTSH,CXCL12,CXCL5,DSE,DSP,DUSP6,EDN1,EFEMP1,EFNA1,EGR1,EPHB4,F2R,F3,FAM43A,FAS,FAT1,FBLN2,FOXC1,GBP1,HNRNPA2B1,HTATIP2,IFITM3,IL32,IRS2,ITGA2,KITLG,LILRB1,LRIG1,MAP2K4,MFGE8,MMP1,MTUS1,MYH10,NDRG1,NEDD9,NES,NRCAM,NRP1,OSR1,PAG1,PAK1,PALLD,PECAM1,PODXL,POSTN,PPARG,RGS4,RUNX3,SDC1,SFRP1,SNAI2,SOX9,SULF1,TAGLN,TAGLN2,TFPI2,TIMP3…	77
Organismal Survival	morbidity or mortality	7.53e-14	Decreased	-2.512	ACADVL,ACVRL1,ADA,ADAM23,ADAMTS1,ADARB1,ADORA2B,AEBP1,AGTR1,AHI1,AHR,ALDH1A1,ANGPTL4,ANTXR2,APP,ARF5,ASS1,ATF4,ATP2B1,B3GALNT1,BCLAF1,BGN,BIRC3,BMP4,BMP6,CA12,CASZ1,CBLB,CCBE1,CCND2,CD68,CD70,CDCP1,CDH2,CDH5,CDK6,CENPE,CENPJ,CLDN1,COL4A1,COX7A1,CREB1,CRLF1,CRYAB,CTSB,CXCL12,CXCL5,DBT,DHCR7,DLX1,DSG2,DSP,ECM1,EDN1,EFEMP1,EFNB2,EGFL7,ELOVL4,EPOR,F2R,F2RL1,F3,FAS,FAT1,FGG,FIG4,GJB2,GREM1,HAPLN1,HK2,…	154
Organismal Survival	organismal death	1.14e-13	Decreased	-2.733	ACADVL,ACVRL1,ADA,ADAM23,ADAMTS1,ADARB1,ADORA2B,AEBP1,AGTR1,AHI1,AHR,ALDH1A1,ANGPTL4,ANTXR2,APP,ARF5,ASS1,ATF4,ATP2B1,B3GALNT1,BCLAF1,BGN,BIRC3,BMP4,BMP6,CA12,CASZ1,CBLB,CCBE1,CCND2,CD68,CD70,CDCP1,CDH2,CDH5,CDK6,CENPE,CENPJ,CLDN1,COL4A1,COX7A1,CREB1,CRLF1,CRYAB,CTSB,CXCL12,CXCL5,DBT,DHCR7,DLX1,DSG2,DSP,ECM1,EDN1,EFEMP1,EFNB2,EGFL7,ELOVL4,EPOR,F2R,F2RL1,F3,FAS,FAT1,FGG,FIG4,GJB2,GREM1,HAPLN1,HK2,…	152
Cancer, Organismal Injury and Abnormalities	benign neoplasia	2.03e-13		1.444	ADARB1,AEBP1,AHR,ALDH1A1,ANTXR2,ANXA3,ASS1,BMP4,BMP6,C1orf115,CA12,CCND2,CD34,CDH2,CDH5,COL1A2,COL4A1,COL4A6,COL8A1,CRYAB,CTSB,CXCL12,EGR1,EPHB4,F2R,FAS,HIST1H2BD,HOPX,HTATIP2,HYAL1,HYAL2,ICAM2,IFIT1,IFITM3,IGF2R,IGFBP5,INPP4B,KDM5B,KIT,KITLG,KRT7,LRIG1,MAP2K4,MGST1,MMP1,MYH10,NDN,NDRG1,NFKBIZ,NRCAM,NRP1,NTMT1,OSBPL1A,PAG1,PDGFC,PERP,PHLDA1,PKIA,PKIB,POLQ,POSTN,PPARG,PPM1H,PRKCH,PTGR1,PTPRM,RNASE…	86
Cellular Movement	cell movement of tumor cell lines	7.23e-13		0.057	AHR,APP,BMP6,CCL2,CD9,CDCP1,CDH2,CDH5,CNN1,CTSB,CTSH,CXCL12,CXCL5,DCBLD2,DSE,DSP,DUSP6,EDN1,EFEMP1,EFNA1,EGR1,EPOR,F2R,F2RL1,F3,FAT1,FBLN2,FOXC1,HNRNPA2B1,HTATIP2,IFITM3,IL32,ITGA2,KIT,KITLG,LRIG1,LTBP2,MFNG,MMP1,MTUS1,MYH10,NDRG1,NEDD9,NES,NRCAM,NREP,NRP1,PAK1,PALLD,PCDH10,PECAM1,PHLDA1,PODXL,POSTN,PPARG,PTPRM,RHOU,RUNX3,S1PR1,SDC1,SNAI2,SOX9,STARD13,SULF1,TACSTD2,TAGLN2,TGM2,TIMP3,TNC,TRPC1,VCA…	74
Cancer, Organismal Injury and Abnormalities	metastasis	1.47e-12		1.245	ADAMTS1,ADIRF,AFP,ANGPTL4,BEX1,BMP4,CALD1,CCL2,CCND2,CD9,CDCP1,CDH2,CDK6,CNN1,COL4A1,CREB1,CTSB,CTSH,CXCL12,CXCL5,DSG2,DUSP6,EDN1,EFEMP1,EGFL7,EPHB4,F2R,F2RL1,F3,FAS,FGG,HTATIP2,IFITM3,IGFBP5,IL24,ITGA2,KIT,LILRB1,LRRC17,MAP2K4,MMP1,MTUS1,NDRG1,NEDD9,NES,NRP1,PAK1,PECAM1,PHIP,PLOD2,PLSCR4,RGS4,RNASE1,RNF144B,SDC1,SERPINB2,SFRP1,SNAI2,TACSTD2,TEK,TGM2,THY1,TNC,TXNIP,U2AF1/U2AF1L5,USP22,VCAM1,VEGFC…	70
Cancer, Organismal Injury and Abnormalities	advanced malignant tumor	1.49e-12		1.112	ADAMTS1,ADIRF,AFP,AHI1,ANGPTL4,BEX1,BMP4,CALD1,CCL2,CCND2,CD9,CDCP1,CDH2,CDK6,CNN1,COL4A1,CREB1,CTSB,CTSH,CXCL12,CXCL5,DSG2,DUSP6,EDN1,EFEMP1,EFNA1,EGFL7,EPHB4,F2R,F2RL1,F3,FAS,FGG,HTATIP2,IFITM3,IGFBP5,IL24,ITGA2,KIT,LILRB1,LRIG1,LRRC17,MAP2K4,MMP1,MTUS1,NDRG1,NEDD9,NES,NRP1,PAK1,PECAM1,PHIP,PLOD2,PLSCR4,RGS4,RNASE1,RNF144B,RXRA,SDC1,SERPINB2,SFRP1,SNAI2,TACSTD2,TEK,TFPI2,TGM2,THY1,TNC,TXNIP,U2A…	75
Cellular Movement	invasion of tumor cell lines	1.58e-12		1.106	ADAMTS1,ANGPTL4,APP,BMP4,BMP6,CCL2,CD9,CDH2,CSPG4,CTSB,CTSH,CXCL12,CXCL5,DSE,DSP,DUSP6,EDN1,EFEMP1,EFNA1,EGR1,EPHB4,F2R,FAM43A,FAS,FAT1,FBLN2,FOXC1,GBP1,HNRNPA2B1,HTATIP2,IFITM3,IL32,IRS2,LRIG1,MAP2K4,MMP1,MTUS1,NDRG1,NES,NRCAM,NRP1,PAK1,PALLD,PODXL,POSTN,PPARG,RUNX3,SFRP1,SNAI2,SOX9,SULF1,TAGLN,TAGLN2,TFPI2,TIMP3,TNC,TRPC1,VCAM1,VEGFC,WNT5A,WSB1,ZNF652	62
Cell Morphology, Tissue Development	tubulation of cells	4.24e-12		-1.665	ANGPTL4,APP,BMP4,CD9,CDH5,CRYAB,CXCL12,EDN1,EFNA1,EFNB2,GBP1,NRP1,PECAM1,PPARG,RGS4,RHOJ,RUNX3,S1PR1,SNAI2,TEK,THY1,TIMP3,TRPC1,VEGFC	24
Cellular Movement	migration of tumor cell lines	6.77e-12		0.147	AHR,APP,BMP6,CCL2,CD9,CDCP1,CDH2,CDH5,CTSB,CTSH,CXCL12,CXCL5,DCBLD2,DSE,DSP,DUSP6,EDN1,EFEMP1,EGR1,EPOR,F2R,F2RL1,F3,FAT1,FBLN2,FOXC1,HNRNPA2B1,HTATIP2,IFITM3,IL32,ITGA2,KIT,KITLG,LTBP2,MFNG,MMP1,MTUS1,MYH10,NDRG1,NEDD9,NES,NREP,NRP1,PAK1,PALLD,PECAM1,PHLDA1,PODXL,POSTN,PTPRM,RHOU,RUNX3,SDC1,SNAI2,SOX9,TACSTD2,TGM2,TIMP3,TNC,TRPC1,VCAM1,VEGFC,VPS28,WNT5A	64
Embryonic Development, Organismal Development	development of body trunk	8.7e-12		1.263	ADA,ADAMTS1,AEBP1,AGTR1,AHR,ALDH1A1,APLN,APP,ATF4,BCLAF1,BMP4,BMP6,CADM1,CASZ1,CCBE1,CCL2,CCND2,CD9,CDH5,CREB1,CTSH,CXCL12,DHCR7,DMC1,DSG2,DSP,DUSP6,EDN1,EFEMP1,EFNA1,EGR1,EPHB4,EPOR,FAS,FHL1,FOXC1,FOXD1,GREM1,HOPX,HOXB8,HYAL1,IGF2R,IGFBP5,IL11,IRS2,ITGA2,KDM5B,KIT,KITLG,LBH,LIMS2,LIPA,LYL1,MAP2K4,MFGE8,MYH10,NPPB,NRP1,OSR1,PDGFC,PECAM1,PHGDH,POFUT1,PPARG,RBPJ,RGS2,RGS4,RXRA,S1PR1,SFRP1,SMAD6,SOC…	89
Cellular Growth and Proliferation, Tissue Development	generation of cells	1.14e-11		0.711	ACVRL1,ADA,ADAMTS1,ADORA2B,AHI1,AHR,ANGPTL4,APP,ARHGAP33,ASPM,ATF4,ATL1,BCLAF1,BMP4,BMP6,CADM1,CALD1,CBLB,CCL2,CD34,CD70,CD9,CDH2,CDH5,CDK6,CENPJ,COL4A1,CREB1,CTSB,CXCL12,CXCL5,DDIAS,DLX1,DMC1,DNER,DPYSL3,DZIP1,EBP,ECM1,ECSCR,EDF1,EDN1,EFNA1,EFNB2,EGFL7,EGR1,EPHB4,EPOR,F2R,F2RL1,F3,FAS,FIG4,FOXC1,GBP1,GREM1,IGF2R,IL11,IRS2,ITGA2,KHDRBS3,KIT,KITLG,LILRB1,LIPA,LLGL1,LYL1,MAP2K4,MFGE8,MMP1,MNS1,MPZL…	128
Cardiovascular System Development and Function	morphology of cardiovascular system	1.6e-11			ACADVL,ACVRL1,AGTR1,AHR,APP,BIRC3,BMP4,CASZ1,CCL2,CCND2,CDH2,CDH5,CDK6,CNN1,COL8A1,COX7A1,CRYAB,CXCL12,DCBLD2,DDIAS,DLX1,DUSP6,EDN1,EFNA1,EFNB2,EPOR,F2R,F2RL1,F3,FAS,FOXC1,HSD17B7,IGF2R,ITGA2,KITLG,LIMS2,MAP2K4,MYH10,NRP1,OSR1,PAK1,POFUT1,POSTN,PPARG,RASIP1,RBPJ,RGS2,RGS4,RXRA,SLCO2A1,SNAP25,TEK,TGM2,TIMP3,TXNIP,TXNRD2,VCAM1,VWF	58
Endocrine System Disorders, Gastrointestinal Disease, Metabolic Disease, Organismal Injury and Abnormalities	diabetic complication	1.77e-11			ADORA2B,AGTR1,BMP4,CD34,COL1A2,COL4A1,COL4A6,COL8A1,CTSH,DPYSL3,F2R,F3,FAS,FOXC1,GLIPR2,HYAL1,HYAL2,IFIT1,LILRB1,MYO1B,PAK1,PECAM1,PPARG,PTPRM,SCN1B,SULF1,TEK,TUSC3,VCAM1,VWF	30
Cardiovascular System Development and Function	morphology of vasculature	9.84e-11			ACVRL1,AGTR1,AHR,ANTXR2,APP,BMP4,CCL2,CDH5,CNN1,CREB1,CRYAB,CXCL12,DCBLD2,DLX1,EDN1,EFNB2,EPOR,F2R,F2RL1,F3,FOXC1,GJB2,HSD17B7,LLGL1,MYH10,NDP,NRP1,POFUT1,PPARG,RASIP1,RBPJ,RGS2,RXRA,SCARB2,SLC4A7,SNAP25,TEK,TIMP3,TNFRSF21	39
Cellular Movement	cell movement of carcinoma cell lines	1.1e-10		0.701	CCL2,CD9,CTSB,CTSH,CXCL12,DSE,DSP,FBLN2,HNRNPA2B1,HTATIP2,ITGA2,KIT,MMP1,MTUS1,NDRG1,NRP1,PAK1,PODXL,POSTN,RUNX3,SNAI2,SULF1,TAGLN2,TGM2,VCAM1,VEGFC,VPS28,WNT5A	28
Cancer, Organismal Injury and Abnormalities, Tumor Morphology	progression of tumor	1.39e-10	Increased	2.324	ANXA3,CABLES1,CDK6,CLDN1,COL1A2,CRYAB,CXCL12,EDN1,F3,FAS,FOXC1,IL11,IL24,MMP1,NEDD9,NES,NRP1,PAK1,PHIP,SEMA3E,TACSTD2,TNC,VEGFC,WNT5A	24
Tissue Development	tubulation of epithelial tissue	1.63e-10		-1.543	ANGPTL4,APP,CD9,CRYAB,CXCL12,EDN1,EFNB2,GBP1,NRP1,PECAM1,PPARG,RGS4,RHOJ,RUNX3,SNAI2,TEK,THY1,TIMP3,TRPC1,VEGFC	20
Cell Death and Survival	apoptosis of tumor cell lines	2.96e-10		1	ADORA2B,AFP,AHR,APOPT1,APP,ATF4,BCLAF1,BIRC3,BMP4,BMP6,BNIP3,CARD8,CDCP1,CDK6,CENPE,CERS6,COL4A1,CREB1,CRYAB,CSPG4,CTSB,CXCL12,DSG2,DSP,EDN1,EFEMP1,EGR1,EPHB4,EPOR,EVA1C,FAS,FIS1,HK2,HTATIP2,HYAL1,HYPK,IGF2R,IGFBP5,IL11,IL24,IL32,ITGA2,ITPK1,KIF14,KIT,KITLG,LDOC1,MAP2K4,MARC2,MTUS1,NDN,NDRG1,NEDD9,NFKBIZ,NRP1,PAK1,PDGFC,PECAM1,PHGDH,PHIP,PPARG,RHOJ,RNASE1,RNF144B,RUNX3,RXRA,SDC1,SFRP1,SMAD6,SNAI2…	86
Cell Death and Survival	cell death of tumor cell lines	3.95e-10		0.696	ADORA2B,AFP,AHR,ANTXR2,APOPT1,APP,ATF4,ATP2B1,BCLAF1,BIRC3,BMP4,BMP6,BNIP3,CABLES1,CADM1,CARD8,CCL2,CCND2,CDCP1,CDK6,CENPE,CERS6,COL4A1,CREB1,CRYAB,CSPG4,CTSB,CXCL12,DSG2,DSP,EDN1,EFEMP1,EGR1,EPHB4,EPOR,EVA1C,FAS,FIS1,HK2,HTATIP2,HYAL1,HYPK,IGF2R,IGFBP5,IL11,IL24,IL32,INIP,ITGA2,ITPK1,KIF14,KIT,KITLG,LDOC1,LRIG1,MAP2K4,MARC2,MIF4GD,MTUS1,NDN,NDRG1,NEDD9,NFKBIZ,NRP1,PAK1,PDGFC,PECAM1,PGAM5,PHGDH,P…	101
Cardiovascular System Development and Function, Cell Morphology, Cellular Development, Organismal Development, Tissue Development	tubulation of endothelial cells	5.28e-10		-1.543	ANGPTL4,APP,CD9,CRYAB,CXCL12,EDN1,EFNB2,GBP1,NRP1,PECAM1,PPARG,RHOJ,RUNX3,SNAI2,TEK,THY1,TIMP3,TRPC1,VEGFC	19
Cancer, Organismal Injury and Abnormalities	growth of malignant tumor	5.37e-10		0.237	AFAP1L2,BAMBI,BMP6,CCL2,CD70,CDH5,CREB1,CTSB,CXCL12,CXCL5,EDN1,EFNA1,EGR1,F2R,F2RL1,FHL1,GREM1,ICAM2,IGFBP5,IL11,IL24,KIT,KITLG,LILRB1,LITAF,MMP1,NDRG1,NRP1,PEG10,PPARG,RUNX3,RXRA,SFRP1,SNAI2,TIMP3,TNC,TUSC3,TXNIP,USO1,VEGFC,WNT5A	41
Cell Death and Survival	cell survival	6.85e-10		1.755	ACVRL1,ADAMTS1,ADORA2B,AFAP1L2,AHR,ANTXR2,APLN,APP,ASS1,ATF4,BAMBI,BCLAF1,BEX3,BMP4,BMP6,BNIP3,CADM1,CBLB,CCL2,CD9,CDH2,CDH5,CDK6,CREB1,CTSB,CXCL12,DUSP19,DUSP22,DUSP6,EDN1,EFNA1,EFNB2,EGR1,EPHB4,EPOR,EXO5,F2R,F2RL1,FAS,FAT1,HK2,HNRNPU,HTATIP2,IGF2R,IGFBP5,IL11,IL24,IRS2,KIT,KITLG,LAPTM4B,LDOC1,LRIG1,MAP2K4,MGST1,MMP1,NDP,NDRG1,NEDD9,NEFH,NRCAM,NRP1,PAK1,POSTN,PPARG,PRKCH,PTGR1,PTPRM,RHOJ,RXRA,S1…	93
Cancer, Organismal Injury and Abnormalities, Reproductive System Disease	female genital tract serous carcinoma	7.22e-10			ACTG2,AEBP1,ALDH1A1,ANXA3,CNN1,COL4A6,CSPG4,CXCL12,EFNA1,F2R,F2RL1,F3,FOXD1,HIST1H2BD,HYAL2,IGFBP5,ITM2A,KIT,KRT34,KRT7,LRIG1,LRRC17,MAP2K4,MOXD1,POLQ,POSTN,RGS2,RNF144B,RUNDC3B,SFRP1,SNAI2,SOCS2,SPC25,TEK,TFPI2,TIMP3,TSHZ3,TXNIP	38
Cell Death and Survival, Organismal Injury and Abnormalities	necrosis of epithelial tissue	7.34e-10		0.513	ADAMTS1,AHR,ALDH1A1,APLN,APP,ASS1,BIRC3,BMP4,BMP6,BNIP3,CABLES1,CDH2,CDH5,CDK6,CRYAB,CTSB,CXCL12,DUSP6,EDN1,EFNB2,EGR1,ELOVL4,EPOR,F2RL1,F3,FAS,HK2,IGFBP5,IL11,IL24,IL32,ITGA2,LIPA,MAP2K4,MFGE8,NDRG1,PAK1,PECAM1,PPARG,RBPJ,RFXANK,RGS4,RUNX3,S1PR1,SFRP1,SLC25A4,TGM2,TIMP3,TNFRSF6B,VASN	50
Cardiovascular System Development and Function, Cellular Movement	movement of vascular endothelial cells	8.27e-10		0.388	ACVRL1,ADAMTS1,BMP4,CD9,CDH5,CXCL12,ECSCR,EDN1,EFNA1,EFNB2,F2R,F2RL1,FOXC1,IL24,NDP,NRP1,OSR1,S1PR1,SEMA3E,SNAI2,SPRY4,THY1,TNFRSF6B,VEGFC	24
Cell Morphology	morphology of cells	8.75e-10			ACADVL,ACVRL1,ADA,ADD3,AEBP1,AHI1,AHR,ANGPTL4,APP,ASPM,ATF4,ATL1,BGN,BLZF1,BMP4,CADM1,CALD1,CBLB,CCL2,CCND2,CD34,CD68,CD9,CDC42EP5,CDCP1,CDH2,CDH5,CDK6,CENPJ,CERS6,CHST15,CLDN1,COL8A1,CREB1,CRYAB,CTSB,CXCL12,DCBLD2,DMC1,DNER,DPYSL3,DSE,DYSF,EDN1,EFNB2,EGR1,ELOVL4,EPOR,EXTL2,F2R,F3,FAS,FAT1,FIG4,FIS1,HK2,HNRNPA2B1,HOXB8,HYAL1,ICAM2,IGF2R,IGFBP5,IL32,INPP4B,IRS2,KITLG,LIMS2,LIPA,LTBP2,MAP2K4,MN1,MN…	126
Cellular Movement	transmigration of cells	1.79e-09		-1.567	ALPP,APP,CCL2,CDH5,COL4A1,CXCL12,CXCL5,EFNB2,F3,ICAM2,KITLG,LIPA,MYH10,PAK1,PECAM1,PPARG,STC1,TGM2,THY1,TIMP3,TNC,VCAM1	22
Cancer, Organismal Injury and Abnormalities, Reproductive System Disease	tumorigenesis of genital organ	1.81e-09		-0.436	ABI3BP,ACAD11,ACSL3,ACTG2,ADAM23,ADAMTS1,ADARB1,ADD3,ADORA2B,AEBP1,AFAP1L2,AFP,AGAP6 (includes others),AGTR1,AHNAK,AHR,ALDH1A1,ALPP,ANTXR2,ANXA3,APBB1IP,APP,ARMCX2,ASPM,ASS1,ATF4,ATL1,ATP2B1,B3GALNT1,BAIAP2L2,BAMBI,BCLAF1,BMP6,CABLES1,CADM1,CALD1,CAP2,CASZ1,CCDC14,CCDC18,CCL2,CCND2,CD34,CD68,CDH2,CDH5,CENPE,CENPJ,CEP135,CHRNA5,CHST15,CNN1,COBLL1,COL1A2,COL4A1,COL4A6,COX7A1,CPNE8,CSPG4,CTSB,CTSH,C…	233
Cancer, Organismal Injury and Abnormalities, Reproductive System Disease	genital tumor	1.89e-09		-0.436	ABI3BP,ACAD11,ACSL3,ACTG2,ADAM23,ADAMTS1,ADARB1,ADD3,ADORA2B,AEBP1,AFAP1L2,AFP,AGAP6 (includes others),AGTR1,AHNAK,AHR,ALDH1A1,ALPP,ANTXR2,ANXA3,APBB1IP,APP,ARMCX2,ASPM,ASS1,ATF4,ATL1,ATP2B1,B3GALNT1,BAIAP2L2,BAMBI,BCLAF1,BMP6,CABLES1,CADM1,CALD1,CAP2,CASZ1,CCDC14,CCDC18,CCL2,CCND2,CD34,CD68,CDH2,CDH5,CENPE,CENPJ,CEP135,CHRNA5,CHST15,CNN1,COBLL1,COL1A2,COL4A1,COL4A6,COX7A1,CPNE8,CSPG4,CTSB,CTSH,C…	233
Cellular Assembly and Organization, Cellular Function and Maintenance	organization of cytoskeleton	2.13e-09		0.674	ACVRL1,AHI1,AHR,ANGPTL4,APBB1IP,APP,ARHGAP33,ASPM,ATL1,ATP2B1,BMP4,BMP6,CALD1,CAP2,CCL2,CD9,CDC42EP5,CDH2,CENPE,CENPJ,CREB1,CRYAB,CTSB,CXCL12,DNER,DPYSL3,DSP,DZIP1,EDN1,EFNA1,EFNB2,EGR1,F2R,F2RL1,F3,FAS,FAT1,KIF21A,KIT,KITLG,LLGL1,MAP2K4,MNS1,MPRIP,MTUS1,MYH10,MYO1B,NDN,NDRG1,NEFH,NNMT,NRCAM,NRP1,NTMT1,PAK1,PALLD,PALM,PCM1,PFN2,PHGDH,PHIP,PPARG,PRICKLE2,PRKCH,PTPRM,RGS2,RHOJ,RHOU,RUNX3,S1PR1,SCN1…	92
Cancer, Gastrointestinal Disease, Organismal Injury and Abnormalities	oral cancer	2.85e-09			BGN,BMP4,CNN1,COL4A1,CRYAB,CTSH,CXCL12,DCBLD2,DSG2,IGFBP5,IL24,KRT7,MTUS1,NLGN2,PCDH10,PLOD2,RHOJ,SCARB2,SERPINB7,SMAD6,SPRY1,SULF1,TACSTD2,TAGLN,TGM2,TIMP3,TNC,TRIM7	28
Cancer, Organismal Injury and Abnormalities	urogenital cancer	3.21e-09		0.351	ABI3BP,ACAD11,ACSL3,ACTG2,ADAM23,ADAMTS1,ADD3,ADORA2B,AEBP1,AFAP1L2,AFP,AGAP6 (includes others),AGTR1,AHNAK,ALDH1A1,ALPP,ANTXR2,ANXA3,APBB1IP,APP,ARMCX2,ASPM,ASS1,ATF4,ATL1,ATP2B1,B3GALNT1,BAIAP2L2,BAMBI,BCLAF1,BGN,BIRC3,BMP4,BMP6,CABLES1,CADM1,CALD1,CAP2,CASZ1,CCDC14,CCDC18,CCL2,CCND2,CD34,CD68,CD70,CD9,CDCP1,CDH2,CDH5,CENPE,CENPJ,CEP135,CGNL1,CHRNA5,CHST15,CNN1,COBLL1,COL1A2,COL4A1,COL4A6,COX7A…	252
Cardiovascular System Development and Function, Cellular Movement	migration of vascular endothelial cells	3.53e-09		-0.21	ACVRL1,ADAMTS1,BMP4,CD9,CDH5,CXCL12,ECSCR,EDN1,EFNA1,EFNB2,F2R,F2RL1,FOXC1,IL24,NDP,NRP1,S1PR1,SEMA3E,SPRY4,THY1,TNFRSF6B,VEGFC	22
Cellular Development, Connective Tissue Development and Function, Tissue Development	differentiation of connective tissue	3.7e-09		-0.609	AAMDC,ACVRL1,ADIRF,ADORA2B,APP,ATF4,BGN,BMP4,BMP6,BNIP3,CCL2,CD9,CDK6,CREB1,DCBLD2,EDN1,EFEMP1,EFNB2,EPHB4,EPOR,F2R,F2RL1,FAM213A,FAS,GREM1,HNRNPU,HYAL2,IGFBP5,IL11,IL32,INPP4B,IRS2,KIT,KITLG,LRRC17,LYL1,MMP1,MN1,NRP1,OSR1,PALLD,PEG10,PILRB,POSTN,PPARG,RGS2,RUNX3,RXRA,SFRP1,SMAD6,SNAI2,SOX9,STC1,THY1,TIMP3,TNC,WNT5A	57
Cardiovascular System Development and Function, Organ Morphology, Organismal Development	morphology of heart	3.73e-09			ACADVL,ACVRL1,AGTR1,AHR,BIRC3,BMP4,CASZ1,CCND2,CDH2,CDH5,CDK6,COX7A1,DDIAS,DUSP6,EDN1,EFNA1,EFNB2,EPOR,F2R,F3,HSD17B7,IGF2R,ITGA2,KITLG,LIMS2,MAP2K4,MYH10,OSR1,POFUT1,POSTN,PPARG,RASIP1,RBPJ,RGS2,RGS4,RXRA,SLCO2A1,TEK,TGM2,TIMP3,TXNIP,TXNRD2,VCAM1	43
Cardiovascular System Development and Function	morphology of vessel	4.37e-09			ACVRL1,AGTR1,AHR,ANGPTL4,APP,BMP4,CCL2,CDH5,CNN1,CRYAB,CXCL12,DCBLD2,DLX1,EDN1,EFNB2,EPOR,F2R,F2RL1,F3,FOXC1,HSD17B7,MYH10,NRP1,POFUT1,PPARG,RASIP1,RBPJ,RXRA,SNAP25,TEK,TIMP3,VCAM1,VEGFC	33
Endocrine System Disorders, Gastrointestinal Disease, Metabolic Disease, Organismal Injury and Abnormalities, Renal and Urological Disease	diabetic nephropathy	4.49e-09			AGTR1,BMP4,CD34,CTSH,DPYSL3,F2R,F3,FOXC1,GLIPR2,HYAL1,HYAL2,IFIT1,LILRB1,MYO1B,PAK1,PECAM1,PPARG,PTPRM,SULF1,TEK,TUSC3	21
Cancer, Cellular Development, Cellular Growth and Proliferation, Organismal Injury and Abnormalities, Tumor Morphology	proliferation of tumor cells	5.32e-09		0.578	AFAP1L2,BAMBI,BMP4,CA12,CD70,CDH5,CDK6,CTSB,CXCL12,EDN1,EFNA1,EGR1,F2R,F2RL1,F3,FAS,FHL1,GREM1,IGFBP5,IL24,IL32,KIT,KITLG,LILRB1,LITAF,LYL1,NDRG1,NRP1,PEG10,PPARG,RUNX3,RXRA,SFRP1,SNAI2,TIMP3,TUSC3,TXNIP,USO1,VEGFC,WNT5A,ZMAT3	41
Cellular Assembly and Organization, Cellular Function and Maintenance	organization of cytoplasm	6.47e-09		0.674	ACVRL1,AHI1,AHR,ANGPTL4,APBB1IP,APP,ARHGAP33,ASPM,ATL1,ATP2B1,BLZF1,BMP4,BMP6,BNIP3,CALD1,CAP2,CCL2,CD9,CDC42EP5,CDH2,CENPE,CENPJ,CREB1,CRYAB,CTSB,CXCL12,DNER,DPYSL3,DSP,DZIP1,EDN1,EFNA1,EFNB2,EGR1,F2R,F2RL1,F3,FAS,FAT1,FIS1,KIF21A,KIT,KITLG,LLGL1,MAP2K4,MNS1,MPRIP,MTUS1,MYH10,MYO1B,NDN,NDRG1,NEFH,NNMT,NRCAM,NRP1,NTMT1,PAK1,PALLD,PALM,PCM1,PFN2,PHGDH,PHIP,PPARG,PRICKLE2,PRKCH,PTPRM,RGS2,RHOJ,RHOU…	97
Cellular Movement	migration of carcinoma cell lines	6.6e-09		-0.081	CTSB,CTSH,CXCL12,DSE,DSP,FBLN2,HNRNPA2B1,HTATIP2,KIT,MMP1,MTUS1,NDRG1,NRP1,PAK1,PODXL,POSTN,RUNX3,SNAI2,TGM2,VCAM1,VEGFC,VPS28,WNT5A	23
Cardiovascular System Development and Function, Cell-To-Cell Signaling and Interaction	binding of endothelial cells	9.21e-09		-0.161	APP,BGN,CCL2,CDH2,CXCL12,F2R,F3,ITGA2,KIT,KITLG,NRP1,PECAM1,S1PR1,TIMP3,VCAM1,VWF	16
Connective Tissue Development and Function, Tissue Development	growth of connective tissue	1.12e-08		-0.964	AEBP1,AGTR1,AHR,APLN,ATF4,BGN,BMP4,BMP6,CCL2,CCND2,CDK6,CREB1,CTSB,CXCL12,DSG2,EDN1,EFNA1,EFNB2,EPOR,F2R,F2RL1,FAS,FOXC1,GREM1,HNRNPA2B1,IGFBP5,IL24,KIT,KITLG,LRIG1,MN1,MYH10,NDRG1,NPPB,NPR3,PDGFC,POSTN,PPARG,PRKCH,RBM3,RNF144B,RXRA,SFRP1,SMAD6,SNAI2,STC1,SULF1,TXNIP,TXNRD2,WNT5A,XRCC2	51
Cellular Development	branching of cells	1.22e-08		0.277	AHR,APLN,APP,ARHGAP33,BMP4,CALD1,CCL2,CDH2,CREB1,CXCL12,DPYSL3,EFNA1,EFNB2,EPHB4,ITGA2,KITLG,MAP2K4,MFGE8,NEFH,NNMT,NRCAM,NRP1,PAK1,PALLD,PALM,PFN2,RBPJ,RGS4,SEMA3E,SULF1,TEK,TNC,TNFRSF21,TRPC1,VEGFC,WNT5A	36
Cellular Development, Cellular Growth and Proliferation	cell proliferation of tumor cell lines	1.54e-08		1.166	ADAMTS1,ADORA2B,AFP,AGTR1,AHNAK,AHR,ALDH1A1,ANGPTL4,APP,BMP4,BMP6,BNIP3,CABLES1,CASZ1,CCL2,CCND2,CDCP1,CDK6,CNN1,CREB1,CSPG4,CTSB,CXCL12,DSG2,DUSP19,DUSP6,EDN1,EFEMP1,EFNA1,EGR1,EPOR,ESX1,F2RL1,F3,FAS,FBLN2,FOXC1,HK2,HNRNPA2B1,HTATIP2,HYAL1,IFITM3,IGF2R,IGFBP5,IL11,IL24,IL32,INPP4B,IRS2,ITGA2,KCTD12,KIT,KITLG,LILRB1,LLGL1,LRIG1,MAP2K4,MEG3,MMP1,MTUS1,NDN,NDRG1,NEDD9,NRP1,PAK1,PDGFC,PECAM1,PEG10,P…	99
Cancer, Organismal Injury and Abnormalities	metastasis of tumor cell lines	1.65e-08	Increased	2.93	ADAMTS1,ANGPTL4,BMP4,CCL2,CDH2,CNN1,COL4A1,CTSB,CXCL5,F2R,F3,HTATIP2,ITGA2,MMP1,MTUS1,NDRG1,NEDD9,SNAI2,TACSTD2,THY1,TXNIP,VEGFC,WSB1	23
Cancer, Gastrointestinal Disease, Organismal Injury and Abnormalities	Gastrointestinal Tract Cancer and Tumors	1.87e-08		0.126	AAMDC,ABI3BP,ACADVL,ACTG2,ACVRL1,ADA,ADAM23,ADAMTS1,ADARB1,ADD3,ADIRF,ADORA2B,AEBP1,AFAP1L2,AFP,AGAP6 (includes others),AGTR1,AHI1,AHNAK,AHR,AHSA2,AKAP17A,ALPP,AMT,ANGPTL4,ANTXR2,ANXA3,APBB1IP,APP,ARGLU1,ARHGAP33,ARMCX2,ASPM,ASS1,ATF4,ATP2B1,BBX,BCLAF1,BEX1,BGN,BIRC3,BLZF1,BMP4,BMP6,BNIP3,C10orf35,C1orf115,C1orf198,C1QTNF5,CA12,CABLES1,CABYR,CADM1,CALD1,CAP2,CARD8,CASZ1,CBLB,CCBE1,CCDC14,CCDC18,C…	364
Cardiovascular System Development and Function, Tissue Morphology	morphology of blood vessel	2.7e-08			ACVRL1,AGTR1,AHR,APP,BMP4,CCL2,CDH5,CNN1,CRYAB,CXCL12,DCBLD2,DLX1,EDN1,EFNB2,EPOR,F2R,F2RL1,F3,FOXC1,HSD17B7,MYH10,NRP1,POFUT1,PPARG,RASIP1,RBPJ,RXRA,SNAP25,TEK,TIMP3	30
Cell-To-Cell Signaling and Interaction	attachment of cells	3.15e-08		-1.334	BMP4,CADM1,CXCL12,DSG2,EFNA1,EGR1,F3,ICAM2,ITGA2,NEDD9,PODXL,POSTN,TEK,TFPI2,TGM2,THY1,VCAM1,VWF	18
Cellular Growth and Proliferation, Connective Tissue Development and Function, Tissue Development	proliferation of connective tissue cells	3.26e-08		-0.786	AEBP1,AGTR1,AHR,APLN,ATF4,BGN,BMP4,BMP6,CCL2,CCND2,CDK6,CREB1,CTSB,CXCL12,DSG2,EDN1,EFNA1,EFNB2,F2R,F2RL1,FAS,FOXC1,GREM1,IGFBP5,IL24,KITLG,LRIG1,MN1,NDRG1,NPPB,NPR3,PDGFC,POSTN,PPARG,PRKCH,RBM3,RNF144B,RXRA,SFRP1,SMAD6,SNAI2,STC1,SULF1,TXNIP,TXNRD2,WNT5A,XRCC2	47
Cellular Development, Connective Tissue Development and Function, Tissue Development	differentiation of connective tissue cells	3.41e-08		-0.958	AAMDC,ACVRL1,ADIRF,ADORA2B,ATF4,BGN,BMP4,BMP6,BNIP3,CCL2,CD9,CDK6,CREB1,EDN1,EFEMP1,EFNB2,EPHB4,F2R,F2RL1,FAM213A,FAS,GREM1,HNRNPU,HYAL2,IGFBP5,IL11,IL32,INPP4B,IRS2,KITLG,LRRC17,MMP1,MN1,NRP1,OSR1,PEG10,PILRB,POSTN,PPARG,RGS2,RUNX3,SFRP1,SMAD6,SNAI2,SOX9,STC1,THY1,TIMP3,TNC,WNT5A	50
Cancer, Gastrointestinal Disease, Organismal Injury and Abnormalities	gastrointestinal tract cancer	3.52e-08		0.689	AAMDC,ABI3BP,ACADVL,ACTG2,ACVRL1,ADA,ADAM23,ADAMTS1,ADARB1,ADD3,ADIRF,ADORA2B,AEBP1,AFAP1L2,AFP,AGAP6 (includes others),AGTR1,AHI1,AHNAK,AHR,AHSA2,AKAP17A,ALPP,AMT,ANGPTL4,ANTXR2,ANXA3,APBB1IP,APP,ARGLU1,ARHGAP33,ARMCX2,ASPM,ASS1,ATF4,ATP2B1,BBX,BCLAF1,BEX1,BGN,BIRC3,BLZF1,BMP4,BMP6,BNIP3,C10orf35,C1orf115,C1orf198,C1QTNF5,CA12,CABLES1,CABYR,CADM1,CALD1,CAP2,CARD8,CASZ1,CBLB,CCBE1,CCDC14,CCDC18,C…	361
Embryonic Development, Organismal Development	development of head	3.77e-08		-1.504	AHI1,ALDH1A1,ANGPTL4,APP,ASPM,ATF4,BMP4,BMP6,C1QTNF5,CCL2,CCND2,CDH2,CDH5,CDK6,COL4A1,COL8A1,CREB1,CRYAB,CSPG4,CXCL12,DHCR7,DLX1,DNER,DSP,EDN1,EFEMP1,EFNA1,EGR1,ELOVL4,EPOR,F3,FOXC1,FOXD1,HSD17B7,IRS2,KIF14,LLGL1,LRIG1,LTBP2,MAP2K4,MPP4,MYH10,NDP,NEFH,NES,NFKBIZ,NRCAM,NRP1,PAK1,PHGDH,POSTN,RBPJ,RGS7,RXRA,S1PR1,SEMA3E,SHROOM4,SLC4A7,SNAI2,SOX9,SPRY4,TCTN1,THY1,TNC,VCAM1,VEGFC,WNT5A,XRCC2	68
Cellular Movement	cell movement of blood cells	3.79e-08		-0.215	ADA,ADORA2B,AHR,ALPP,APP,BGN,BMP4,CBLB,CCBE1,CCL2,CD34,CD9,CD93,CDH5,COL4A1,CRYAB,CTSB,CXCL12,CXCL5,EDN1,EFNB2,EGFL7,EGR1,F2R,F2RL1,F3,FAS,FGB,GJB2,GREM1,HYAL1,ICAM2,ITGA2,KIT,KITLG,LIPA,LITAF,MMP1,NDRG1,NEDD9,NFKBIZ,NPPB,PAK1,PECAM1,PPARG,RUNX3,RXRA,S1PR1,SDC1,SEMA3E,SFRP1,STC1,TGM2,THY1,TIMP3,TNC,TNFRSF21,TNFRSF6B,VCAM1,VEGFC,VWF,WNT5A	62
Cell Morphology	sprouting	4.36e-08		0.121	ACVRL1,ADAMTS1,APLN,APP,ARHGAP33,BMP4,CALD1,CCL2,CDH2,CREB1,CXCL12,DPYSL3,EFNA1,EFNB2,EPHB4,KITLG,MAP2K4,NEFH,NNMT,NRCAM,NRP1,PAK1,PALM,PFN2,RBPJ,RGS4,SEMA3E,SPRY4,SULF1,TEK,TIMP3,TNC,TNFRSF21,TRPC1,VEGFC,WNT5A	36
Cellular Movement	cellular infiltration	4.83e-08		-0.592	ADA,ANXA3,APP,BGN,CBLB,CCL2,CD93,CRYAB,CTSB,CXCL12,CXCL5,EDN1,EGFL7,F2R,F2RL1,F3,FAS,FGB,GBP1,GJB2,HYAL1,IL32,KITLG,NDRG1,NFKBIZ,NRP1,PPARG,RUNX3,SEMA3E,SFRP1,SOCS2,STC1,TGM2,TIMP3,TNFRSF21,TNFRSF6B,VCAM1,VWF	38
Embryonic Development, Organismal Development	development of body axis	5.8e-08		-1.504	AHI1,ALDH1A1,ANGPTL4,APP,ASPM,ATF4,BMP4,BMP6,C1QTNF5,CCL2,CCND2,CDH2,CDH5,CDK6,CENPJ,COL4A1,COL8A1,CREB1,CRYAB,CSPG4,CXCL12,DHCR7,DLX1,DNER,DSP,EDN1,EFEMP1,EFNA1,EGR1,ELOVL4,EPOR,F3,FOXC1,FOXD1,HOXB8,HSD17B7,IRS2,KIF14,LLGL1,LRIG1,LTBP2,MAP2K4,MPP4,MYH10,NDP,NEFH,NES,NFKBIZ,NRCAM,NRP1,PAK1,PHGDH,POSTN,RBPJ,RGS7,RXRA,S1PR1,SEMA3E,SFRP1,SHROOM4,SLC4A7,SNAI2,SOX9,SPRY4,TCTN1,THY1,TNC,VCAM1,VEGFC,WNT…	71
Cell-To-Cell Signaling and Interaction	activation of cells	5.81e-08		1.503	ACVRL1,ADA,ADORA2B,AFP,AHNAK,AHR,APLN,APP,BAMBI,BCLAF1,CADM1,CBLB,CCL2,CD9,CD93,CRYAB,CTSH,CXCL12,CXCL5,DUSP22,EDN1,EFNB2,F2R,F2RL1,F3,FAS,FGG,FOXD1,GREM1,HSPH1,HYAL2,ICAM2,IGF2R,IL11,IL24,IL32,KIT,KITLG,LILRB1,MAGT1,MGST1,MMP1,NDN,NDRG1,NFKBIZ,NLGN2,NPPB,PAG1,PALLD,PDGFC,PECAM1,PPARG,RBPJ,SCN1B,SFRP1,SOCS2,STC1,TGM2,THY1,TNC,TNFRSF21,TNFRSF6B,TXNIP,VCAM1,VWF,WNT5A	66
Cell Death and Survival	cell viability	6.07e-08		1.564	ACVRL1,ADAMTS1,AFAP1L2,AHR,ANTXR2,APLN,APP,ASS1,BCLAF1,BMP4,BMP6,BNIP3,CADM1,CCL2,CD9,CDH2,CDH5,CDK6,CREB1,CTSB,CXCL12,DUSP19,DUSP22,DUSP6,EDN1,EFNA1,EGR1,EPHB4,EPOR,EXO5,F2R,F2RL1,FAS,FAT1,HK2,HNRNPU,HTATIP2,IGF2R,IGFBP5,IL11,IL24,IRS2,KIT,KITLG,LDOC1,LRIG1,MAP2K4,MGST1,MMP1,NDP,NDRG1,NEFH,NRCAM,NRP1,PAK1,POSTN,PPARG,PRKCH,PTGR1,PTPRM,RHOJ,RXRA,S1PR1,SDC1,SERPINB2,SFRP1,SLFN11,SNAI2,SNAP25,SOCS2…	83
Cardiovascular System Development and Function, Cell Morphology, Cellular Development, Organismal Development, Tissue Development	tubulation of vascular endothelial cells	6.46e-08		-0.808	APP,CD9,CXCL12,EFNB2,NRP1,PECAM1,PPARG,RHOJ,RUNX3,SNAI2,TEK,THY1,TRPC1,VEGFC	14
Cardiovascular System Development and Function, Embryonic Development, Lymphoid Tissue Structure and Development, Organ Development, Organismal Development, Tissue Development	development of lymph vessel	6.53e-08		-0.789	AHR,CCBE1,CD9,CXCL12,EDN1,EFNB2,FOXC1,SOX18,VEGFC	9
Cancer, Organismal Injury and Abnormalities	abdominal neoplasm	6.74e-08		0.342	AAMDC,ABI3BP,ACAD11,ACADVL,ACSL3,ACTG2,ACVRL1,ADA,ADAM23,ADAMTS1,ADARB1,ADD3,ADIRF,ADORA2B,AEBP1,AFAP1L2,AFP,AGAP6 (includes others),AGTR1,AHI1,AHNAK,AHR,AHSA2,AKAP17A,ALDH1A1,ALPP,AMT,ANGPTL4,ANTXR2,ANXA3,APBB1IP,APP,ARGLU1,ARHGAP33,ARMCX2,ASPM,ASS1,ATF4,ATL1,ATP2B1,B3GALNT1,BAIAP2L2,BAMBI,BBX,BCLAF1,BEX1,BGN,BIRC3,BLZF1,BMP6,BNIP3,C10orf35,C1orf115,C1QTNF5,CA12,CABLES1,CABYR,CADM1,CALD1,CAP2,CA…	428
Tissue Morphology	quantity of cells	6.91e-08		0.13	ADA,ADAMTS1,ADD3,ADORA2B,AGTR1,AHR,APP,ATF4,BCLAF1,BGN,BIRC3,BMP4,BMP6,CADM1,CBLB,CCBE1,CCL2,CCND2,CD34,CD70,CD9,CDK6,CNN1,CREB1,CRLF1,CSPG4,CTSB,CXCL12,DDIAS,DFNA5,DLX1,DMC1,DSP,DUSP6,EDN1,EFNB2,EGR1,EPOR,F2R,F2RL1,F3,FAS,GRAP,GREM1,HSD17B7,HTATIP2,HYAL2,IGF2R,IGFBP5,IL11,IL24,INPP4B,IRS2,KCNIP3,KIT,KITLG,LIPA,LITAF,LLGL1,LRRC32,LYL1,MAP2K4,MFGE8,MFNG,MPZL2,NDP,NEDD9,NEFH,NIPAL3,NPR3,NRCAM,NRP1,…	104
Cellular Movement, Immune Cell Trafficking	leukocyte migration	7.38e-08		-0.083	ADA,ADORA2B,AHR,ALPP,APP,BGN,CBLB,CCBE1,CCL2,CD34,CD9,CD93,CDH5,COL4A1,CRYAB,CTSB,CXCL12,CXCL5,EDN1,EFNB2,EGFL7,EGR1,F2R,F2RL1,F3,FAS,FGB,GJB2,GREM1,HYAL1,ICAM2,ITGA2,KIT,KITLG,LIPA,LITAF,MMP1,NDRG1,NEDD9,NFKBIZ,NPPB,PAK1,PECAM1,PPARG,RUNX3,RXRA,S1PR1,SDC1,SEMA3E,SFRP1,STC1,TGM2,THY1,TIMP3,TNC,TNFRSF21,TNFRSF6B,VCAM1,VEGFC,VWF,WNT5A	61
Cancer, Organismal Injury and Abnormalities, Tumor Morphology	progression of malignant tumor	7.69e-08	Increased	2.646	ANXA3,CDK6,COL1A2,CRYAB,EDN1,F3,FOXC1,MMP1,NES,PAK1,PHIP,TACSTD2,TNC	13
Cancer, Organismal Injury and Abnormalities	metastasis of cells	9.06e-08	Increased	3.128	ADAMTS1,ANGPTL4,BMP4,CCL2,CDH2,CNN1,COL4A1,CREB1,CTSB,CXCL5,F2R,F3,HTATIP2,ITGA2,MMP1,MTUS1,NDRG1,NEDD9,SNAI2,TACSTD2,TEK,THY1,TXNIP,VEGFC,WNT5A,WSB1	26
Cancer, Organismal Injury and Abnormalities, Reproductive System Disease	genital tract cancer	9.08e-08			ABI3BP,ACAD11,ACSL3,ACTG2,ADAM23,ADAMTS1,ADD3,ADORA2B,AEBP1,AFAP1L2,AFP,AGAP6 (includes others),AGTR1,AHNAK,ALDH1A1,ALPP,ANTXR2,ANXA3,APBB1IP,APP,ARMCX2,ASPM,ASS1,ATF4,ATL1,ATP2B1,B3GALNT1,BAIAP2L2,BAMBI,BCLAF1,BMP6,CABLES1,CADM1,CALD1,CAP2,CASZ1,CCDC14,CCDC18,CCL2,CD34,CD68,CDH2,CDH5,CENPE,CENPJ,CEP135,CHRNA5,CHST15,CNN1,COBLL1,COL1A2,COL4A1,COL4A6,COX7A1,CPNE8,CSPG4,CTSB,CTSH,CXCL12,DENND2A,DFN…	220
Cancer, Organismal Injury and Abnormalities	abdominal carcinoma	9.17e-08			ABI3BP,ACAD11,ACADVL,ACSL3,ACTG2,ACVRL1,ADA,ADAM23,ADAMTS1,ADARB1,ADD3,AEBP1,AFAP1L2,AFP,AGAP6 (includes others),AHI1,AHNAK,AHR,AHSA2,AKAP17A,ALDH1A1,ALPP,AMT,ANGPTL4,ANTXR2,ANXA3,APBB1IP,APP,ARGLU1,ARHGAP33,ARMCX2,ASPM,ASS1,ATF4,ATL1,ATP2B1,B3GALNT1,BAIAP2L2,BBX,BCLAF1,BEX1,BMP6,BNIP3,C10orf35,C1QTNF5,CABLES1,CABYR,CADM1,CALD1,CAP2,CARD8,CASZ1,CBLB,CCDC14,CCDC18,CCL2,CCND2,CD68,CD9,CD93,CDCP1,CD…	320
Cardiovascular Disease, Cardiovascular System Development and Function, Connective Tissue Disorders, Organ Morphology, Organismal Development, Organismal Injury and Abnormalities, Tissue Morphology	abnormal morphology of pericardium	9.7e-08			ACVRL1,BIRC3,CDH2,CDH5,EFNB2,EPOR,F2R,F3,HSD17B7,OSR1,POFUT1,RXRA,TEK,VCAM1	14
Cancer, Gastrointestinal Disease, Organismal Injury and Abnormalities	oral squamous cell carcinoma	1.01e-07			BGN,BMP4,CNN1,CTSH,CXCL12,DCBLD2,DSG2,IGFBP5,IL24,NLGN2,PCDH10,PLOD2,RHOJ,SERPINB7,SMAD6,SPRY1,SULF1,TACSTD2,TAGLN,TGM2,TIMP3,TRIM7	22
Cellular Movement	cell movement of cancer cells	1.03e-07		0.214	CCL2,CDH2,CTSB,CXCL12,DSG2,F2RL1,F3,IL11,IRS2,NEDD9,NRP1,PAK1,SFRP1,SNAI2,TNC,TUSC3,VCAM1,WNT5A	18
Cancer, Organismal Injury and Abnormalities	abdominal adenocarcinoma	1.13e-07			ABI3BP,ACAD11,ACADVL,ACSL3,ACTG2,ACVRL1,ADA,ADAM23,ADAMTS1,ADARB1,ADD3,AEBP1,AFAP1L2,AFP,AGAP6 (includes others),AHI1,AHNAK,AHR,AHSA2,AKAP17A,ALDH1A1,ALPP,AMT,ANGPTL4,ANTXR2,ANXA3,APBB1IP,APP,ARGLU1,ARHGAP33,ARMCX2,ASPM,ASS1,ATF4,ATL1,ATP2B1,B3GALNT1,BAIAP2L2,BBX,BCLAF1,BEX1,BMP6,BNIP3,C10orf35,C1QTNF5,CABYR,CADM1,CALD1,CAP2,CARD8,CASZ1,CBLB,CCDC14,CCDC18,CCL2,CCND2,CD68,CD9,CD93,CDCP1,CDH2,CDH5,…	316
Cancer, Organismal Injury and Abnormalities	pelvic tumor	1.19e-07		1.231	ABI3BP,ACAD11,ACSL3,ACTG2,ADAM23,ADAMTS1,ADD3,AEBP1,AFAP1L2,AGAP6 (includes others),AGTR1,AHNAK,ALDH1A1,ALPP,ANTXR2,ANXA3,APBB1IP,APP,ARMCX2,ASPM,ASS1,ATF4,ATL1,ATP2B1,B3GALNT1,BAIAP2L2,BAMBI,BCLAF1,BIRC3,BMP6,CABLES1,CADM1,CALD1,CAP2,CASZ1,CCDC14,CCDC18,CCL2,CCND2,CD34,CD68,CDH2,CDH5,CENPE,CENPJ,CEP135,CHRNA5,CHST15,CLIC3,CNN1,COBLL1,COL1A2,COL4A1,COL4A6,COX7A1,CPNE8,CRLF1,CSPG4,CTSB,CTSH,CXCL12…	232
Cancer, Organismal Injury and Abnormalities	pelvic cancer	1.24e-07			ABI3BP,ACAD11,ACSL3,ACTG2,ADAM23,ADAMTS1,ADD3,AEBP1,AFAP1L2,AGAP6 (includes others),AGTR1,AHNAK,ALDH1A1,ALPP,ANTXR2,ANXA3,APBB1IP,APP,ARMCX2,ASPM,ASS1,ATF4,ATL1,ATP2B1,B3GALNT1,BAIAP2L2,BAMBI,BCLAF1,BIRC3,BMP6,CABLES1,CADM1,CALD1,CAP2,CASZ1,CCDC14,CCDC18,CCL2,CCND2,CD34,CD68,CDH2,CDH5,CENPE,CENPJ,CEP135,CHRNA5,CHST15,CLIC3,CNN1,COBLL1,COL1A2,COL4A1,COL4A6,COX7A1,CPNE8,CRLF1,CSPG4,CTSB,CTSH,CXCL12…	231
Cancer, Gastrointestinal Disease, Organismal Injury and Abnormalities	oral cavity carcinoma	1.33e-07			BGN,BMP4,CNN1,CTSH,CXCL12,DCBLD2,DSG2,IGFBP5,IL24,NLGN2,PCDH10,PLOD2,RHOJ,SERPINB7,SMAD6,SPRY1,SULF1,TACSTD2,TAGLN,TGM2,TIMP3,TNC,TRIM7	23
Cancer, Organismal Injury and Abnormalities, Reproductive System Disease	breast cancer	1.35e-07			ACADVL,ADAM23,ADAMTS1,AEBP1,AGAP6 (includes others),ALDH1A1,ALPP,ANTXR2,ANXA3,APP,ATF4,B3GALNT1,BEX1,BGN,BMP4,C1orf198,C1QTNF5,CALD1,CARD8,CBLB,CCL2,CCND2,CCNL1,CD34,CD68,CD70,CD9,CDH2,CDH5,CDK6,CECR1,CLDN1,CNN1,COBLL1,COL1A2,COL4A1,COL8A1,CRYAB,CSPG4,CTSB,CXCL12,DNER,DSE,DSP,DYSF,ECM1,EDN1,EGR1,ELOVL6,FAM198B,FAS,FAT1,FIS1,GJB2,GRB14,GREM1,HTATIP2,IFIT1,IGF2R,IGFBP5,IL32,IRS2,KIT,KRT7,LIMCH1,LIP…	118
Cell-To-Cell Signaling and Interaction	adhesion of tumor cell lines	1.38e-07		0.041	ADD3,CCL2,CD9,CDCP1,CDH2,CTSB,CXCL12,DSG2,DSP,DYSF,EFEMP1,EGFL7,EGR1,F2R,HYAL1,ITGA2,PAK1,PHLDA1,PPARG,RHOU,SDC1,SERPINB2,TGM2,TIMP3,TNC,TNFRSF6B,VCAM1,VEGFC	28
Cellular Movement, Hematological System Development and Function, Immune Cell Trafficking	transmigration of leukocytes	1.45e-07	Decreased	-2.166	ALPP,APP,CCL2,COL4A1,CXCL12,CXCL5,EFNB2,ICAM2,KITLG,LIPA,PECAM1,PPARG,STC1,TGM2,THY1,TIMP3,VCAM1	17
Embryonic Development, Organismal Development, Tissue Development	growth of embryonic tissue	1.48e-07	Increased	2.629	AHR,APP,ASPM,BMP4,CDK6,CXCL12,EDN1,F2R,F2RL1,GREM1,IGFBP5,IRS2,KCNIP3,KIT,KITLG,LLGL1,MFGE8,NDN,PPARG,S1PR1,SCN1B,SOX9,TERF1,TNC,VEGFC,WNT5A	26
Cancer, Gastrointestinal Disease, Organismal Injury and Abnormalities	oral tumor	1.49e-07			BGN,BMP4,CNN1,COL4A1,CRYAB,CTSH,CXCL12,DCBLD2,DSG2,IGFBP5,IL24,KRT7,MTUS1,NEFH,NLGN2,NUDT11,PCDH10,PLOD2,RHOJ,SCARB2,SERPINB7,SMAD6,SPRY1,SULF1,TACSTD2,TAGLN,TGM2,TIMP3,TNC,TRIM7	30
Cancer, Organismal Injury and Abnormalities	advanced malignant solid tumor	1.52e-07		0.787	ADAMTS1,ADIRF,AFP,ANGPTL4,BEX1,CALD1,CCL2,CCND2,CD9,CDH2,CDK6,COL4A1,CTSB,CXCL12,DSG2,DUSP6,EDN1,EFEMP1,EFNA1,EGFL7,F2R,FAS,FGG,IGFBP5,IL24,KIT,LRIG1,LRRC17,MMP1,MTUS1,NES,PAK1,PLOD2,PLSCR4,RGS4,RNASE1,RNF144B,RXRA,SDC1,SFRP1,SNAI2,TEK,TFPI2,TNC,TXNIP,VCAM1,VEGFC,WNT5A	48
Cancer, Organismal Injury and Abnormalities	neoplasia of tumor cell lines	1.57e-07	Increased	2.539	ADAMTS1,ANGPTL4,BMP4,CCL2,CDH2,CNN1,COL4A1,CRIP2,CTSB,CXCL5,EGR1,F2R,F3,HTATIP2,ITGA2,MFGE8,MFNG,MMP1,MTUS1,NDRG1,NEDD9,RUNX3,SNAI2,SOX9,TACSTD2,THY1,TIMP3,TXNIP,VEGFC,WSB1	30
Cardiovascular Disease	disorder of blood pressure	1.58e-07		-0.865	ACTG2,ACVRL1,ADA,ADIRF,ADORA2B,AGTR1,AHR,APLN,ATP2B1,BMP4,C1QTNF5,CA12,CCBE1,CCL2,CD34,CHRNA5,COL8A1,DPYSL3,EDN1,EGFL7,EPHB4,F2RL1,F3,FAM69B,FHL1,FOXC1,GXYLT1,HENMT1,HNRNPU,IRS2,KCNIP3,KIT,LRIG1,MMP1,NANS,NDFIP2,NPPB,NPR3,PLSCR4,PPARG,PPP1R14A,RGS2,RHOJ,SCN1B,SNAP25,SPOCD1,TNC,VCAM1,VEGFC,VWF	50
Tissue Morphology	morphology of connective tissue	1.68e-07			ACADVL,ACVRL1,ADD3,AEBP1,AHR,APP,ASPM,ATF4,BGN,BIRC3,CD68,CDH2,CDH5,CDK6,CERS6,CSPG4,DCBLD2,DSE,EDN1,EFEMP1,EFNB2,ELOVL4,EPOR,F2R,F3,HSD17B7,HYAL1,IGFBP5,INPP4B,IRS2,KITLG,LIPA,LTBP2,MN1,NPR3,OSR1,POFUT1,POSTN,PPARG,RXRA,SLC4A7,SOX9,STC1,TEK,TIMP3,TRPC1,VCAM1,VWF	48
Cardiovascular System Development and Function	vascularization	1.77e-07		0.162	ADAMTS1,CDH5,CRYAB,CXCL12,ECSCR,EFNA1,EFNB2,F2R,F3,FGD5,HTATIP2,IGFBP5,KIT,MFGE8,NDP,NRP1,PDGFC,PPARG,RHOJ,SFRP1,STC1,TNFRSF6B,VCAM1,VEGFC	24
Cancer, Neurological Disease, Organismal Injury and Abnormalities	central nervous system tumor	1.88e-07		0.971	ABI3BP,ADARB1,AGTR1,ARHGAP33,ASPM,BMP6,CA12,CABYR,CADM1,CALD1,CCND2,CD93,CDK6,COL1A2,COL4A1,CSPG4,CXCL12,CYB5R2,DBT,EFEMP1,EGFL7,FAS,FGD5,GBP1,GLT8D2,HK2,HNRNPA2B1,IFITM3,IGFBP5,IL24,IL32,IRS2,KHDRBS3,KIF21A,KIT,LMOD3,LRIG1,LRRC32,MMP1,MN1,MPRIP,NES,NLGN2,NRP1,PABPC1L,PALLD,PDGFC,PKIA,POLQ,PPARG,PRKCH,RUNX3,SERPINB7,SFRP1,SNAI2,SOX9,TAGLN,TEK,TERF1,TFPI2,TNC,TRIM7,TRIML2,TSHZ3,TSPYL5,TUSC3,VCAM1,…	70
Cancer, Organismal Injury and Abnormalities, Reproductive System Disease	female genital neoplasm	1.94e-07		0.152	ABI3BP,ACAD11,ACSL3,ACTG2,ADAM23,ADAMTS1,ADARB1,ADD3,AEBP1,AFAP1L2,AGAP6 (includes others),AHNAK,AHR,ALDH1A1,ALPP,ANTXR2,ANXA3,APBB1IP,APP,ARMCX2,ASPM,ATF4,ATL1,ATP2B1,B3GALNT1,BAIAP2L2,BCLAF1,BMP6,CABLES1,CAP2,CASZ1,CCDC14,CCDC18,CCL2,CD68,CDH2,CENPE,CENPJ,CEP135,CHRNA5,CHST15,CNN1,COL1A2,COL4A1,COL4A6,COX7A1,CSPG4,CTSB,CTSH,CXCL12,DENND2A,DHCR7,DMC1,DNER,DSE,DSP,DYSF,EFNA1,EFNB2,F2R,F2RL1,F3,FA…	198
Cancer, Organismal Injury and Abnormalities	breast or colorectal cancer	1.95e-07			ABI3BP,ACADVL,ACVRL1,ADAM23,ADAMTS1,ADARB1,ADD3,ADIRF,AEBP1,AFAP1L2,AFP,AGAP6 (includes others),AHI1,AHNAK,AHSA2,AKAP17A,ALDH1A1,ALPP,ANGPTL4,ANTXR2,ANXA3,APBB1IP,APP,ARGLU1,ARHGAP33,ARMCX2,ASPM,ASS1,ATF4,ATP2B1,B3GALNT1,BBX,BEX1,BGN,BMP4,BMP6,C10orf35,C1orf115,C1orf198,C1QTNF5,CABYR,CADM1,CALD1,CARD8,CASZ1,CBLB,CCDC18,CCL2,CCND2,CCNL1,CD34,CD68,CD70,CD9,CD93,CDCP1,CDH2,CDH5,CDK6,CECR1,CGNL1,CHRN…	284
Cardiovascular Disease, Cardiovascular System Development and Function	abnormal morphology of vasculature	2.02e-07			ACVRL1,AGTR1,AHR,ANTXR2,CDH5,CREB1,CXCL12,DCBLD2,DLX1,EDN1,EFNB2,EPOR,F2R,GJB2,HSD17B7,LLGL1,NDP,NRP1,POFUT1,PPARG,RASIP1,RBPJ,RGS2,RXRA,SCARB2,SLC4A7,SNAP25,TEK,TIMP3,TNFRSF21	30
Cancer, Organismal Injury and Abnormalities	neoplasia of cells	2.26e-07	Increased	2.291	ACAD11,ADA,ADAMTS1,AGAP6 (includes others),AGTR1,AHNAK,AKAP17A,ALPP,ANGPTL4,APBB1IP,ARMCX2,ASPM,ATF4,BCLAF1,BEX1,BGN,BMP4,C12orf57,C1orf198,C2orf69,CABYR,CADM1,CALD1,CAP2,CARD8,CASZ1,CCL2,CD34,CDH2,CDK6,CHST15,CNN1,COBLL1,COL1A2,COL4A1,COL4A6,CREB1,CRIP2,CSPG4,CTSB,CTSH,CXCL12,CXCL5,DCBLD2,DFNA5,DHCR7,DPYSL3,DSE,DSG2,ECM1,EDN1,EFNB2,EGR1,F2R,F3,FAS,FAT1,FBLN2,FGD5,FOXC1,FRYL,GOLGA8A/GOLGA8B,GXYLT…	195
Cancer, Organismal Injury and Abnormalities, Reproductive System Disease	uterine tumor	2.31e-07			ABI3BP,ACSL3,ACTG2,ADAM23,ADAMTS1,ADARB1,ADD3,AFAP1L2,AGAP6 (includes others),AHNAK,AHR,ALDH1A1,ALPP,ANTXR2,ANXA3,APBB1IP,APP,ARMCX2,ASPM,ATF4,ATL1,ATP2B1,B3GALNT1,BAIAP2L2,BMP6,CABLES1,CAP2,CCDC14,CCDC18,CD68,CDH2,CENPE,CENPJ,CEP135,CHST15,CNN1,COL4A6,COX7A1,CSPG4,CTSB,CTSH,CXCL12,DENND2A,DHCR7,DMC1,DNER,DSP,DYSF,EFNA1,F2RL1,F3,FAM175A,FAM198B,FAM213A,FAS,FAT1,FGG,FHL1,FIG4,FOXD1,GBP1,GLT8D2,GOL…	161
Cardiovascular Disease	Hypertension	2.35e-07		-0.388	ACTG2,ACVRL1,ADA,ADIRF,ADORA2B,AGTR1,AHR,APLN,ATP2B1,BMP4,C1QTNF5,CA12,CCBE1,CCL2,CD34,CHRNA5,COL8A1,DPYSL3,EDN1,EGFL7,F3,FAM69B,FHL1,FOXC1,GXYLT1,HENMT1,HNRNPU,IRS2,KCNIP3,KIT,LRIG1,MMP1,NANS,NDFIP2,NPPB,NPR3,PLSCR4,PPARG,PPP1R14A,RGS2,RHOJ,SCN1B,SNAP25,SPOCD1,TNC,VCAM1,VEGFC,VWF	48
Cellular Assembly and Organization, Cellular Development, Cellular Growth and Proliferation, Nervous System Development and Function, Tissue Development	growth of neurites	2.51e-07		0.401	ALPP,APP,ARHGAP33,BMP4,BMP6,CABLES1,CD9,CDH2,CREB1,CXCL12,CXCL5,DNER,DPYSL3,EFNA1,EFNB2,EGR1,FAS,KIT,KITLG,MPRIP,MYH10,NDN,NEFH,NES,NRCAM,NRP1,PAK1,PALLD,PFN2,PPARG,PTPRM,SCN1B,SOCS2,TGM2,TNC,TRPC1,VCAM1,WNT5A	38
Cancer, Organismal Injury and Abnormalities	head and neck cancer	2.59e-07		1.706	ACAD11,ADAMTS1,AGAP6 (includes others),AGTR1,AHNAK,AKAP17A,ALPP,APBB1IP,ARHGAP33,ARMCX2,BCLAF1,BGN,BMP4,C12orf57,C2orf69,CABYR,CARD8,CASZ1,CCND2,CD34,CDK6,CHST15,CNN1,COL4A1,CRIP2,CRYAB,CSPG4,CTSH,CXCL12,DCBLD2,DHCR7,DSG2,ECM1,EDN1,EFNB2,EGR1,EPHB4,FBLN2,FGD5,FOXC1,FRYL,GOLGA8A/GOLGA8B,GXYLT1,HAPLN1,HIST1H2BD,HK2,HOPX,HRCT1,IGFBP5,IL24,IL32,IRS2,KHDRBS3,KIF14,KIT,KRT7,LILRB1,LRRC32,MACROD1,MAP2K4…	125
Cardiovascular System Development and Function	neovascularization	2.62e-07		0.187	CDH5,CXCL12,ECSCR,EFNA1,EFNB2,F2R,F3,FGD5,IGFBP5,KIT,MFGE8,NDP,NRP1,PDGFC,PPARG,SFRP1,TNFRSF6B,VCAM1,VEGFC	19
Cancer, Organismal Injury and Abnormalities	tumor in nervous system	2.88e-07		0.971	ABI3BP,ACVRL1,ADARB1,AGTR1,ARHGAP33,ASPM,BMP6,CA12,CABYR,CADM1,CALD1,CCND2,CD93,CDK6,COL1A2,COL4A1,CSPG4,CXCL12,CYB5R2,DBT,EFEMP1,EGFL7,FAS,FGD5,GBP1,GLT8D2,HK2,HNRNPA2B1,IFITM3,IGFBP5,IL24,IL32,IRS2,KHDRBS3,KIF21A,KIT,LMOD3,LRIG1,LRRC32,MMP1,MN1,MPRIP,NES,NLGN2,NRP1,PABPC1L,PALLD,PDGFC,PKIA,POLQ,PPARG,PRKCH,RUNX3,SERPINB7,SFRP1,SNAI2,SOX9,TAGLN,TEK,TERF1,TFPI2,TNC,TRIM7,TRIML2,TSHZ3,TSPYL5,TUSC3…	71
Cellular Growth and Proliferation, Tissue Development	proliferation of epithelial cells	2.97e-07		-0.663	AGTR1,AHR,BMP4,BMP6,CCND2,CD9,CDK6,COL8A1,CRYAB,CXCL12,EDN1,EFNA1,EFNB2,FAS,HYAL1,IL11,IL24,KDM5B,KIT,KITLG,LIMS2,LRIG1,MAP2K4,MFGE8,PAK1,POSTN,PPARG,PRKCH,RBPJ,RGS4,RNF144B,RUNX3,RXRA,SFRP1,SNAI2,SOX9,TGM2,VEGFC,WNT5A	39
Cancer, Organismal Injury and Abnormalities, Reproductive System Disease	tumorigenesis of reproductive tract	2.97e-07		0.152	ABI3BP,ACAD11,ACSL3,ACTG2,ADAM23,ADAMTS1,ADARB1,ADD3,AEBP1,AFAP1L2,AGAP6 (includes others),AHNAK,AHR,ALDH1A1,ALPP,ANTXR2,ANXA3,APBB1IP,APP,ARMCX2,ASPM,ATF4,ATL1,ATP2B1,B3GALNT1,BAIAP2L2,BCLAF1,BMP6,CABLES1,CAP2,CASZ1,CCDC14,CCDC18,CCL2,CD68,CDH2,CENPE,CENPJ,CEP135,CHRNA5,CHST15,CNN1,COL1A2,COL4A1,COL4A6,COX7A1,CSPG4,CTSB,CTSH,CXCL12,DENND2A,DHCR7,DMC1,DNER,DSE,DSP,DYSF,EFNA1,EFNB2,F2R,F2RL1,F3,FA…	197
Cell Death and Survival	neuronal cell death	2.98e-07		0.037	ACVRL1,ADA,ADARB1,APLN,APP,ATF4,BEX3,BMP4,BNIP3,CCL2,CDH2,CDK6,CREB1,CRLF1,CTSB,CXCL12,DLX1,DPYSL3,DUSP6,EFNB2,EGR1,EPOR,F2R,F2RL1,FAS,GJB2,HK2,HSPH1,IL11,ITGA2,KCNIP3,KIF14,KITLG,MAP2K4,MMP1,NEFH,NLRP8,NRCAM,NRP1,PAK1,PERP,SH3PXD2A,SNAP25,TGM2,TMEM158,TNFRSF21,TSHZ3,WNT5A,XRCC2	49
Cellular Movement, Hematological System Development and Function, Immune Cell Trafficking	cellular infiltration by leukocytes	3.29e-07		-0.183	ADA,APP,BGN,CBLB,CCL2,CD93,CRYAB,CTSB,CXCL12,CXCL5,EDN1,EGFL7,F2R,F2RL1,F3,FAS,FGB,GJB2,HYAL1,KITLG,NDRG1,NFKBIZ,PPARG,RUNX3,SEMA3E,SFRP1,STC1,TGM2,TIMP3,TNFRSF21,TNFRSF6B,VCAM1,VWF	33
Cancer, Organismal Injury and Abnormalities	abdominal cancer	3.39e-07		0.441	AAMDC,ABI3BP,ACAD11,ACADVL,ACSL3,ACTG2,ACVRL1,ADA,ADAM23,ADAMTS1,ADARB1,ADD3,ADIRF,ADORA2B,AEBP1,AFAP1L2,AFP,AGAP6 (includes others),AGTR1,AHI1,AHNAK,AHR,AHSA2,AKAP17A,ALDH1A1,ALPP,AMT,ANGPTL4,ANTXR2,ANXA3,APBB1IP,APP,ARGLU1,ARHGAP33,ARMCX2,ASPM,ASS1,ATF4,ATL1,ATP2B1,B3GALNT1,BAIAP2L2,BAMBI,BBX,BCLAF1,BEX1,BGN,BIRC3,BLZF1,BMP6,BNIP3,C10orf35,C1orf115,C1QTNF5,CA12,CABLES1,CABYR,CADM1,CALD1,CAP2,CA…	423
Cancer, Organismal Injury and Abnormalities	solid tumor of head and neck	3.5e-07		1.526	ACAD11,ADAMTS1,AGAP6 (includes others),AGTR1,AHNAK,AKAP17A,ALPP,APBB1IP,ARHGAP33,ARMCX2,ASPM,BCLAF1,BGN,BMP4,BMP6,C12orf57,C2orf69,CABYR,CADM1,CARD8,CASZ1,CCND2,CD34,CDK6,CHST15,CNN1,COL4A1,CRIP2,CRYAB,CSPG4,CTSH,CXCL12,DBT,DCBLD2,DHCR7,DSG2,ECM1,EDN1,EFEMP1,EFNB2,EGR1,EPHB4,FBLN2,FGD5,FOXC1,FRYL,GLT8D2,GOLGA8A/GOLGA8B,GXYLT1,HAPLN1,HIST1H2BD,HK2,HOPX,HRCT1,IFITM3,IGFBP5,IL24,IL32,IRS2,KHDRBS3,KI…	137
Cancer, Organismal Injury and Abnormalities	metastatic solid tumor	3.6e-07		1.095	ADAMTS1,ADIRF,AFP,ANGPTL4,BEX1,CALD1,CCL2,CCND2,CD9,CDH2,CDK6,COL4A1,CTSB,CXCL12,DSG2,DUSP6,EDN1,EFEMP1,EGFL7,F2R,FAS,FGG,IGFBP5,IL24,KIT,LRRC17,MMP1,MTUS1,NES,PAK1,PLOD2,PLSCR4,RGS4,RNASE1,RNF144B,SDC1,SFRP1,TEK,TNC,VCAM1,VEGFC,WNT5A	42
Connective Tissue Development and Function, Tissue Development	development of connective tissue	3.64e-07		-0.151	ADAMTS1,AHR,BGN,BMP4,CALD1,CCL2,CD70,CREB1,CSPG4,DSE,DZIP1,EDN1,EGR1,EPOR,EXTL2,FAS,HAPLN1,IL11,KIT,KITLG,MFGE8,PAK1,PECAM1,PPARG,RBPJ,SFRP1,SH3PXD2A,SNAI2,SOX9,SULF1,TXNIP,VCAM1,VWF,WNT5A	34
Cellular Assembly and Organization, Cellular Function and Maintenance	microtubule dynamics	3.71e-07		0.576	AHI1,AHR,ANGPTL4,APP,ARHGAP33,ATL1,ATP2B1,BMP4,BMP6,CALD1,CCL2,CD9,CDC42EP5,CDH2,CENPE,CENPJ,CREB1,CRYAB,CTSB,CXCL12,DNER,DPYSL3,DSP,DZIP1,EFNA1,EFNB2,EGR1,F2R,F2RL1,FAS,KIF21A,KIT,KITLG,LLGL1,MAP2K4,MNS1,MPRIP,MTUS1,MYH10,NDN,NDRG1,NEFH,NNMT,NRCAM,NRP1,PAK1,PALLD,PALM,PCM1,PFN2,PHGDH,PPARG,PRICKLE2,PRKCH,PTPRM,RGS2,RHOU,RUNX3,S1PR1,SCN1B,SEMA3E,SULF1,TCTN1,TERF1,THY1,TIMP3,TMEM107,TMEM17,TNC,TNF…	75
Cancer, Organismal Injury and Abnormalities, Reproductive System Disease	mammary tumor	3.93e-07		-0.268	ACADVL,ADAM23,ADAMTS1,AEBP1,AGAP6 (includes others),ALDH1A1,ALPP,ANTXR2,ANXA3,APP,ATF4,B3GALNT1,BEX1,BGN,BMP4,C1orf198,C1QTNF5,CALD1,CARD8,CBLB,CCL2,CCND2,CCNL1,CD34,CD68,CD70,CD9,CDCP1,CDH2,CDH5,CDK6,CECR1,CLDN1,CNN1,COBLL1,COL1A2,COL4A1,COL8A1,CRYAB,CSPG4,CTSB,CXCL12,DNER,DSE,DSP,DYSF,ECM1,EDN1,EGR1,ELOVL6,F2R,FAM198B,FAS,FAT1,FIS1,GJB2,GRB14,GREM1,HTATIP2,IFIT1,IGF2R,IGFBP5,IL32,IRS2,KIT,KRT7,…	122
Cell Signaling	tyrosine phosphorylation	4.35e-07		1.898	AFAP1L2,APP,CADM1,CBLB,CD34,CD9,CHST15,EFNA1,EFNB2,EPOR,F2R,FAS,KIT,KITLG,MMP1,PAG1,PECAM1,THY1,VEGFC,VWF	20
Embryonic Development, Lymphoid Tissue Structure and Development, Organ Development, Organismal Development, Tissue Development	lymphangiogenesis	4.45e-07		-0.578	ACVRL1,AHR,CCBE1,CD9,CXCL12,EDN1,EFNB2,FOXC1,SOX18,TEK,VEGFC	11
Cancer, Cellular Development, Cellular Growth and Proliferation, Organismal Injury and Abnormalities, Tumor Morphology	proliferation of cancer cells	4.68e-07		-0.102	AFAP1L2,BAMBI,CD70,CDH5,CTSB,CXCL12,EDN1,EFNA1,EGR1,F2R,F2RL1,FHL1,GREM1,IL24,KIT,KITLG,LILRB1,LITAF,NDRG1,NRP1,PEG10,PPARG,RUNX3,RXRA,SFRP1,SNAI2,TUSC3,TXNIP,USO1,VEGFC,WNT5A	31
Organismal Injury and Abnormalities	angiogenesis of lesion	4.85e-07		1.067	ADAMTS1,ANGPTL4,CDH5,COL4A1,CTSB,CXCL12,F2RL1,F3,FBLN2,KITLG,LYL1,MMP1,NDRG1,NRP1,PAK1,VEGFC	16
Cell Death and Survival, Organismal Injury and Abnormalities	apoptosis of epithelial cells	5.22e-07		-0.386	AHR,ALDH1A1,APP,BIRC3,BMP6,CDH2,CDK6,CRYAB,CTSB,EDN1,EFNB2,EGR1,EPOR,F3,FAS,IGFBP5,IL11,MAP2K4,NDRG1,PAK1,RUNX3,S1PR1,SFRP1,TGM2,TIMP3,VASN	26
Cellular Development, Cellular Growth and Proliferation	proliferation of stem cells	5.66e-07		1.612	APLN,APP,BMP6,CDK6,CXCL12,EDN1,IGFBP5,IL11,KCNIP3,KDM5B,KIT,KITLG,NDN,NES,PPARG,S1PR1,SCN1B,SOX18,TERF1,TNC,WNT5A	21
Cancer, Organismal Injury and Abnormalities, Reproductive System Disease	benign neoplasm of female genital organ	5.76e-07			ADARB1,AEBP1,AHR,ALDH1A1,F2R,FAS,HIST1H2BD,HOPX,HYAL1,HYAL2,IFIT1,IGFBP5,KIT,KRT7,LRIG1,MAP2K4,MGST1,MYH10,NDRG1,PKIA,POLQ,POSTN,PPARG,PTGR1,RNF144B,RXRA,SFRP1,SNAI2,SORBS2,TFPI2,TIMP3,TNC,TSHZ3,TXNIP,ZNF148	35
Cancer, Organismal Injury and Abnormalities	tumorigenesis of tissue	5.96e-07	Increased	2.321	AAMDC,ABI3BP,ACAD11,ACADVL,ACSL3,ACTG2,ACVRL1,ADA,ADAM23,ADAMTS1,ADARB1,ADD3,ADORA2B,AEBP1,AFAP1L2,AFP,AGAP6 (includes others),AGTR1,AHI1,AHNAK,AHR,AHSA2,AKAP17A,ALDH1A1,ALPP,AMT,ANGPTL4,ANTXR2,ANXA3,APBB1IP,APP,ARGLU1,ARHGAP33,ARMCX2,ASPM,ASS1,ATF4,ATL1,ATP2B1,B3GALNT1,BAIAP2L2,BAMBI,BBX,BCLAF1,BEX1,BGN,BIRC3,BLZF1,BMP4,BMP6,BNIP3,C10orf35,C12orf57,C1orf115,C1orf198,C1QTNF5,C2orf69,CA12,CABLES1,…	436
Cancer, Organismal Injury and Abnormalities	cancer of cells	6.17e-07	Increased	2.741	ACAD11,ADA,ADAMTS1,AGAP6 (includes others),AGTR1,AHNAK,AKAP17A,ALPP,ANGPTL4,APBB1IP,ARMCX2,ASPM,ATF4,BCLAF1,BGN,BMP4,C12orf57,C1orf198,C2orf69,CABYR,CADM1,CALD1,CAP2,CARD8,CASZ1,CCL2,CD34,CDH2,CDK6,CHST15,CNN1,COBLL1,COL1A2,COL4A1,COL4A6,CREB1,CSPG4,CTSB,CTSH,CXCL12,CXCL5,DCBLD2,DFNA5,DHCR7,DPYSL3,DSE,DSG2,ECM1,EDN1,EFNB2,EGR1,F2R,F3,FAS,FAT1,FBLN2,FGD5,FOXC1,FRYL,GOLGA8A/GOLGA8B,GXYLT1,HAPLN1,HI…	189
Cell-To-Cell Signaling and Interaction, Cellular Compromise, Tumor Morphology	adhesion of tumor cells	6.24e-07		-0.116	BMP4,CCL2,CDH2,CXCL12,F3,ITGA2,SDC1,THY1,VCAM1,VWF	10
Cell Morphology, Cellular Assembly and Organization, Cellular Function and Maintenance	reorganization of cytoskeleton	6.24e-07		0.252	ACVRL1,APBB1IP,APP,CCL2,CXCL12,DSP,EDN1,EFNA1,F2R,F2RL1,F3,KIT,KITLG,NRP1,PAK1,PHIP,S1PR1,SEMA3E,VEGFC,VWF	20
Cancer, Organismal Injury and Abnormalities	neoplasia of epithelial tissue	6.49e-07	Increased	2.88	AAMDC,ABI3BP,ACAD11,ACADVL,ACSL3,ACTG2,ACVRL1,ADA,ADAM23,ADAMTS1,ADARB1,ADD3,ADORA2B,AEBP1,AFAP1L2,AFP,AGAP6 (includes others),AGTR1,AHI1,AHNAK,AHR,AHSA2,AKAP17A,ALDH1A1,ALPP,AMT,ANGPTL4,ANTXR2,ANXA3,APBB1IP,APP,ARGLU1,ARHGAP33,ARMCX2,ASPM,ASS1,ATF4,ATL1,ATP2B1,B3GALNT1,BAIAP2L2,BAMBI,BBX,BCLAF1,BEX1,BGN,BLZF1,BMP4,BMP6,BNIP3,C10orf35,C12orf57,C1orf115,C1orf198,C1QTNF5,C2orf69,CA12,CABLES1,CABYR,…	431
Cancer, Organismal Injury and Abnormalities	adenoma	7.28e-07			AEBP1,AHR,ANXA3,ASS1,C1orf115,CA12,CDH2,CRYAB,CTSB,EGR1,F2R,HIST1H2BD,HTATIP2,HYAL2,IFITM3,KIT,KRT7,LRIG1,MAP2K4,NDN,NTMT1,OSBPL1A,PAG1,PHLDA1,PKIB,POLQ,POSTN,PPM1H,PTPRM,RNASE1,RNF144B,SMPDL3A,SNAI2,SOX9,TFPI2,TGM2,THY1,TIMP3,TRIM7,TSHZ3,TXNIP,VCAM1	42
Nervous System Development and Function	development of central nervous system	7.84e-07		1.04	ADAM23,AHI1,APP,ASPM,BMP4,CCND2,CDH2,CDK6,COL4A1,CREB1,CXCL12,DHCR7,DLX1,DNER,EFNA1,EGR1,EPOR,F3,FOXC1,FOXD1,HOXB8,HSD17B7,IL11,IRS2,KIF14,LLGL1,MAP2K4,MYH10,NDN,NEFH,NRCAM,PAK1,PDGFC,PHGDH,PPARG,RBPJ,S1PR1,SHROOM4,SLC4A7,SOX9,SPRY4,TCTN1,TNC,VEGFC,WNT5A,XRCC2	46
Organismal Development	growth of vessel	8.13e-07		0.5	AGTR1,BMP6,CCL2,CTSB,CXCL12,EDN1,F2RL1,F3,FOXC1,IRS2,KIT,KITLG,MTUS1,NDP,NRP1,PPARG,TEK,VEGFC	18
Cancer, Organismal Injury and Abnormalities, Reproductive System Disease	uterine serous papillary cancer	8.38e-07			ACTG2,ALDH1A1,ANXA3,CNN1,COL4A6,CSPG4,CXCL12,EFNA1,F2RL1,FOXD1,IGFBP5,ITM2A,KRT34,KRT7,LRRC17,MOXD1,RGS2,RUNDC3B,SFRP1,SOCS2,SPC25,TEK	22
Cell-To-Cell Signaling and Interaction	cell-cell adhesion	8.46e-07		0.57	CADM1,CD34,CD93,CDH2,CDH5,CLDN1,CXCL12,DSG2,DSP,FAT1,LIMS2,MPZL2,NLGN2,NRCAM,PODXL,SH3PXD2A,SOX9,TEK,THY1,TIMP3,VCAM1	21
Cancer, Neurological Disease, Organismal Injury and Abnormalities	central nervous system cancer	8.57e-07			ABI3BP,ADARB1,AGTR1,ARHGAP33,CABYR,CCND2,CD93,CDK6,COL1A2,COL4A1,CSPG4,CYB5R2,EFEMP1,EGFL7,GBP1,HNRNPA2B1,IGFBP5,IL32,IRS2,KHDRBS3,KIF21A,KIT,MMP1,NES,NLGN2,NRP1,PALLD,PDGFC,PKIA,POLQ,PPARG,RUNX3,SFRP1,SOX9,TERF1,TNC,TRIM7,TSHZ3,TSPYL5,TUSC3,VCAM1,VEGFC,XRCC2	43
Cellular Development, Cellular Growth and Proliferation, Nervous System Development and Function, Tissue Development	development of neurons	8.84e-07		1.516	AHR,APP,ARHGAP33,ATL1,BMP4,CADM1,CALD1,CDH2,CDK6,CENPJ,COL4A1,CREB1,CXCL12,DLX1,DNER,DPYSL3,EFNA1,EFNB2,EGFL7,EGR1,F2R,FIG4,FOXC1,IL11,KITLG,LLGL1,MAP2K4,MYH10,NDN,NEFH,NLGN2,NNMT,NRCAM,NRP1,PAK1,PALLD,PALM,PCM1,PFN2,PHGDH,PRICKLE2,PTPRM,RBPJ,RGS2,RUNX3,SEMA3E,SULF1,THY1,TMEM107,TMEM17,TNC,TNFRSF21,TRPC1,UST,WNT5A	55
Cancer, Organismal Injury and Abnormalities	serous adenocarcinoma	8.84e-07			ACTG2,AEBP1,ALDH1A1,ANXA3,ARHGAP33,CASZ1,CHRNA5,CNN1,COL4A6,CSPG4,CXCL12,EFNA1,F2R,F2RL1,F3,FAM69A,FOXD1,HIST1H2BD,HYAL2,IGFBP5,ITM2A,KIT,KRT34,KRT7,LRIG1,LRRC17,MAP2K4,MOXD1,POLQ,POSTN,PSG5,RGS2,RNF144B,RUNDC3B,RUNX3,SFRP1,SNAI2,SOCS2,SPC25,TEK,TFPI2,TIMP3,TRIM7,TSHZ3,TXNIP	45
Cancer, Organismal Injury and Abnormalities, Reproductive System Disease	breast or ovarian cancer	9.3e-07			ACAD11,ACADVL,ADAM23,ADAMTS1,AEBP1,AGAP6 (includes others),ALDH1A1,ALPP,ANTXR2,ANXA3,APP,ASPM,ATF4,B3GALNT1,BCLAF1,BEX1,BGN,BMP4,C1orf198,C1QTNF5,CALD1,CARD8,CASZ1,CBLB,CCL2,CCND2,CCNL1,CD34,CD68,CD70,CD9,CDH2,CDH5,CDK6,CECR1,CENPE,CHRNA5,CLDN1,CNN1,COBLL1,COL1A2,COL4A1,COL4A6,COL8A1,CRYAB,CSPG4,CTSB,CXCL12,DNER,DSE,DSP,DYSF,ECM1,EDN1,EFNB2,EGR1,ELOVL6,F2R,F3,FAM198B,FAM69A,FAS,FAT1,FIS1,GJB2,GRB…	157
Organismal Development	development of genitourinary system	9.78e-07		1.336	ADA,ADAMTS1,AGTR1,AHR,ALDH1A1,APLN,ASPM,ATF4,BMP4,BMP6,CADM1,CCND2,CDH5,CDK6,CREB1,CSPG4,CXCL12,DDIAS,DMC1,DSG2,EFEMP1,EFNA1,EGR1,F2R,FGG,FOXC1,FOXD1,GJB2,GREM1,IGF2R,IGFBP5,IL11,IRS2,ITGA2,KDM5B,KHDRBS3,KIT,KITLG,LBH,LIPA,MFGE8,MNS1,MYH10,NDP,OSR1,PABPC1L,PEG10,PPARG,RBPJ,RXRA,SFRP1,SNAI2,SOCS2,SOX9,SPRY1,SULF1,TGM2,TIMP3,TSHZ3,VCAM1,VWF,WNT5A,ZNF148	63
Tissue Development	branching of epithelial tissue	1e-06		0.147	AHR,APLN,BMP4,CCL2,EFNB2,EPHB4,GREM1,KITLG,PAK1,RASIP1,RBPJ,RGS4,TEK,TNC,VEGFC	15
Cancer, Organismal Injury and Abnormalities	angiogenesis of tumor	1e-06		0.867	ADAMTS1,ANGPTL4,CDH5,COL4A1,CTSB,CXCL12,F2RL1,F3,FBLN2,LYL1,MMP1,NDRG1,NRP1,PAK1,VEGFC	15
Cellular Development, Cellular Growth and Proliferation, Nervous System Development and Function, Tissue Development	proliferation of neuronal cells	1.03e-06		0.715	ALPP,APP,ARHGAP33,ASPM,BMP4,BMP6,CABLES1,CD9,CDH2,CREB1,CXCL12,CXCL5,DNER,DPYSL3,EFNA1,EFNB2,EGR1,FAS,KIT,KITLG,MPRIP,MYH10,NDN,NEFH,NES,NRCAM,NRP1,PAK1,PALLD,PFN2,PPARG,PTPRM,RBPJ,SCN1B,SOCS2,TGM2,TNC,TRPC1,VCAM1,VEGFC,WNT5A	41
Cellular Movement	cell movement of myeloid cells	1.06e-06		-0.717	ALPP,APP,CCL2,CD9,COL4A1,CRYAB,CTSB,CXCL12,CXCL5,EDN1,F2R,F2RL1,F3,FAS,GJB2,GREM1,HYAL1,ICAM2,KIT,KITLG,LIPA,LITAF,NDRG1,NFKBIZ,NPPB,PECAM1,PPARG,RUNX3,S1PR1,SDC1,SEMA3E,SFRP1,STC1,TGM2,TIMP3,TNFRSF21,TNFRSF6B,VCAM1,VEGFC,VWF,WNT5A	41
Cancer, Organismal Injury and Abnormalities	upper aero-digestive squamous cell carcinoma	1.09e-06			BGN,BMP4,C1orf198,CDH2,CNN1,CTSH,CXCL12,DCBLD2,DPYSL3,DSE,DSG2,HOPX,IGFBP5,IL24,LRRC17,MPRIP,NEFH,NLGN2,NPPB,PCDH10,PLOD2,POSTN,PPARG,RHOJ,SERPINB7,SGSM2,SMAD6,SPRY1,SULF1,TACSTD2,TAGLN,TGM2,THY1,TIMP3,TRIM7	35
Cellular Growth and Proliferation	colony formation	1.14e-06		-0.462	ALDH1A1,BAMBI,CABLES1,CADM1,CASZ1,CBLB,CCL2,CD9,CTSB,CXCL12,DUSP6,EDN1,EGR1,EPOR,F3,FAS,HNRNPA2B1,IFITM3,IL11,IL24,IL32,KIT,KITLG,LAPTM4B,LYL1,NDN,NDRG1,PAK1,PHLDA1,POSTN,PPARG,RUNX3,SFRP1,SNAI2,SOCS2,SPRY1,SPRY4,TEK,TNC,VPS28,VWF	41
Organ Morphology, Tissue Development	involution	1.25e-06			AEBP1,AHR,ATF4,CCND2,FAS,IGFBP5,LBH,MFGE8,SNAI2,TIMP3	10
Cancer, Organismal Injury and Abnormalities	malignant solid tumor	1.26e-06		1.188	AAMDC,ABI3BP,ACAD11,ACADVL,ACSL3,ACTG2,ACVRL1,ADA,ADAM23,ADAMTS1,ADARB1,ADD3,ADIRF,ADORA2B,AEBP1,AFAP1L2,AFP,AGAP6 (includes others),AGTR1,AHI1,AHNAK,AHR,AHSA2,AKAP17A,ALDH1A1,ALPP,AMT,ANGPTL4,ANTXR2,ANXA3,APBB1IP,APP,ARGLU1,ARHGAP33,ARMCX2,ASPM,ASS1,ATF4,ATL1,ATP2B1,B3GALNT1,BAIAP2L2,BAMBI,BBX,BCLAF1,BEX1,BGN,BIRC3,BLZF1,BMP4,BMP6,BNIP3,C10orf35,C12orf57,C1orf115,C1orf198,C1QTNF5,C2orf69,CA12,CA…	451
Cellular Assembly and Organization, Tissue Development	fibrogenesis	1.35e-06		-0.09	APP,BMP4,CALD1,CCL2,CDC42EP5,CDK6,CENPJ,CREB1,CXCL12,DPYSL3,DYSF,EDN1,F2R,FHL1,MPRIP,NEFH,PAK1,PALLD,PECAM1,PFN2,POSTN,PRKCH,RGS2,S1PR1,SH3PXD2A,STARD13,TACSTD2,TERF1,THY1,TNC,TPM2,VCAM1,XRCC2	33
Cardiovascular Disease, Cardiovascular System Development and Function, Organ Morphology, Organismal Development, Organismal Injury and Abnormalities	abnormal morphology of heart	1.43e-06			ACADVL,ACVRL1,AHR,BIRC3,CCND2,CDH2,CDH5,CDK6,EDN1,EFNA1,EFNB2,EPOR,F2R,F3,HSD17B7,IGF2R,MYH10,OSR1,POFUT1,POSTN,PPARG,RASIP1,RBPJ,RXRA,SLCO2A1,TEK,TGM2,TIMP3,TXNIP,TXNRD2,VCAM1	31
Cellular Movement	chemotaxis	1.5e-06		1.513	AFP,AGTR1,APLN,APP,BMP4,CCL2,CD9,CXCL12,CXCL5,DUSP6,EDN1,EFNA1,EFNB2,F2R,F2RL1,FAS,GREM1,IGF2R,ITGA2,KIT,KITLG,LITAF,MYH10,NEDD9,NPPB,NRCAM,NRP1,OSR1,PAK1,PPARG,RHOU,S1PR1,SCN1B,SEMA3E,SNAI2,TEK,TNFRSF6B,VCAM1,VEGFC,WNT5A	40
Cell Signaling, Post-Translational Modification	tyrosine phosphorylation of protein	1.59e-06		1.701	AFAP1L2,APP,CBLB,CD34,CD9,CHST15,EFNA1,EFNB2,EPOR,F2R,FAS,KIT,KITLG,MMP1,PAG1,PECAM1,THY1,VEGFC,VWF	19
Cellular Assembly and Organization, Tissue Development	formation of filaments	1.75e-06		-0.09	APP,BMP4,CALD1,CCL2,CDC42EP5,CDK6,CENPJ,CREB1,CXCL12,DPYSL3,EDN1,F2R,FHL1,MPRIP,NEFH,PAK1,PALLD,PECAM1,PFN2,POSTN,PRKCH,RGS2,S1PR1,SH3PXD2A,STARD13,TACSTD2,TERF1,THY1,TNC,TPM2,VCAM1,XRCC2	32
Embryonic Development, Nervous System Development and Function, Organ Development, Organismal Development, Tissue Development	formation of brain	1.78e-06		0.163	AHI1,APP,ASPM,BMP4,CCND2,CDH2,CDK6,COL4A1,CREB1,CXCL12,DHCR7,DLX1,DNER,EFNA1,EGR1,EPOR,F3,FOXC1,FOXD1,HSD17B7,IRS2,KIF14,LLGL1,MAP2K4,MYH10,NEFH,NRCAM,PAK1,PHGDH,S1PR1,SHROOM4,SLC4A7,SPRY4,TCTN1,TNC,VEGFC,WNT5A,XRCC2	38
Cell Morphology, Cellular Assembly and Organization, Cellular Development, Cellular Growth and Proliferation, Nervous System Development and Function, Tissue Development	outgrowth of neurites	1.82e-06		0.126	APP,ARHGAP33,BMP4,BMP6,CABLES1,CD9,CDH2,CREB1,CXCL12,DNER,DPYSL3,EFNA1,EFNB2,KIT,KITLG,MPRIP,MYH10,NDN,NEFH,NRCAM,NRP1,PAK1,PALLD,PFN2,PTPRM,SCN1B,SOCS2,TGM2,TNC,TRPC1,VCAM1,WNT5A	32
Cancer, Gastrointestinal Disease, Organismal Injury and Abnormalities	intestinal tumor	1.87e-06			AAMDC,ABI3BP,ACADVL,ACTG2,ACVRL1,ADAM23,ADAMTS1,ADARB1,ADD3,ADIRF,ADORA2B,AEBP1,AFAP1L2,AFP,AGAP6 (includes others),AGTR1,AHI1,AHNAK,AHR,AHSA2,AKAP17A,ALPP,AMT,ANGPTL4,ANTXR2,ANXA3,APBB1IP,APP,ARGLU1,ARHGAP33,ARMCX2,ASPM,ASS1,ATF4,ATP2B1,BBX,BCLAF1,BEX1,BGN,BLZF1,BMP6,BNIP3,C10orf35,C1orf115,C1QTNF5,CA12,CABLES1,CABYR,CADM1,CALD1,CAP2,CARD8,CASZ1,CBLB,CCBE1,CCDC14,CCDC18,CCL2,CCND2,CCNL1,CD34,CD6…	342
Cell Death and Survival, Organismal Injury and Abnormalities	cell death of epithelial cells	1.89e-06		-0.539	AHR,ALDH1A1,APP,BIRC3,BMP4,BMP6,BNIP3,CABLES1,CDH2,CDK6,CRYAB,CTSB,EDN1,EFNB2,EGR1,ELOVL4,EPOR,F3,FAS,HK2,IGFBP5,IL11,IL24,MAP2K4,NDRG1,PAK1,PPARG,RFXANK,RGS4,RUNX3,S1PR1,SFRP1,SLC25A4,TGM2,TIMP3,TNFRSF6B,VASN	37
Embryonic Development, Organ Development, Organismal Development, Respiratory System Development and Function, Tissue Development	formation of lung	1.91e-06		0.863	ADA,BCLAF1,BMP4,CCBE1,CCL2,CD9,CREB1,CTSH,CXCL12,DHCR7,FAS,GREM1,HOPX,HYAL1,IGF2R,IGFBP5,LIPA,PECAM1,SOX9,SPRY4,TEK,TIMP3,TSHZ3,WNT5A,XRCC2,ZNF148	26
Cancer, Gastrointestinal Disease, Organismal Injury and Abnormalities	metastatic colorectal cancer	1.96e-06			ADIRF,AFP,BEX1,CCL2,CCND2,CD9,CDH2,COL4A1,CXCL12,DSG2,DUSP6,EFEMP1,F2R,FAS,IGFBP5,KIT,LRRC17,PLOD2,PLSCR4,RGS4,SDC1,TEK,VCAM1,VEGFC	24
Cellular Movement	cell movement of leukemia cell lines	2e-06		-0.589	APP,CCL2,CXCL12,F2R,KIT,KITLG,NEDD9,PPARG,RHOU,S1PR1,SNAI2,TGM2,TNC,TRPC1,VCAM1,WNT5A	16
Organismal Development	morphology of head	2.01e-06			AGTR1,AHI1,AHR,ALDH1A1,APP,ASPM,ATF4,BGN,BMP4,CCND2,COL8A1,CSPG4,CTSB,CXCL12,DHCR7,DLX1,DPYSL3,EDN1,EFEMP1,EFNB2,EGR1,ELOVL4,FOXC1,HAPLN1,HYAL2,IGF2R,IRS2,KIF14,LIPA,LLGL1,LRIG1,LTBP2,MN1,MPP4,MYH10,NDN,NDP,NFKBIZ,NPR3,NRCAM,PDGFC,PFN2,PHGDH,POSTN,PPARG,PRKCH,RBPJ,RGS2,RGS7,RXRA,SCARB2,SFRP1,SGCE,SLC4A7,SNAI2,SNAP25,SOX9,SPRY4,SULF1,TGM2,TMEM107,WNT5A,XRCC2	63
Cancer, Organismal Injury and Abnormalities, Reproductive System Disease	female genital tract cancer	2.04e-06			ABI3BP,ACAD11,ACSL3,ACTG2,ADAM23,ADAMTS1,ADD3,AEBP1,AFAP1L2,AGAP6 (includes others),AHNAK,ALDH1A1,ALPP,ANTXR2,ANXA3,APBB1IP,APP,ARMCX2,ASPM,ATF4,ATL1,ATP2B1,B3GALNT1,BAIAP2L2,BCLAF1,BMP6,CABLES1,CAP2,CASZ1,CCDC14,CCDC18,CCL2,CD68,CDH2,CENPE,CENPJ,CEP135,CHRNA5,CHST15,CNN1,COL1A2,COL4A1,COL4A6,COX7A1,CSPG4,CTSB,CTSH,CXCL12,DENND2A,DHCR7,DMC1,DNER,DSE,DSP,DYSF,EFNA1,EFNB2,F2R,F2RL1,F3,FAM175A,FAM19…	187
Cardiovascular System Development and Function, Tissue Morphology	permeability of blood vessel	2.08e-06		1.537	CDH5,CREB1,CXCL12,F2R,F3,MFGE8,NPPB,PAK1,PECAM1,S1PR1,TEK,VEGFC,VWF	13
Cellular Movement	migration of tumor cells	2.18e-06		0.417	CCL2,CDH2,CTSB,CXCL12,DSG2,F2RL1,F3,IL11,IRS2,NEDD9,NRP1,PAK1,POSTN,SERPINB2,SFRP1,SNAI2,TNC,TUSC3,VCAM1,VEGFC,WNT5A	21
Cancer, Organismal Injury and Abnormalities, Tumor Morphology	invasion of tumor	2.19e-06		0.997	CCL2,CTSB,CXCL12,DSP,EDN1,F2R,F3,FAS,HYAL1,IGFBP5,IL24,ITGA2,MMP1,NEDD9,NRP1,PALLD,POSTN,SDC1,SFRP1,SNAI2,VEGFC,WNT5A	22
Cellular Development, Cellular Growth and Proliferation, Hematological System Development and Function, Hematopoiesis, Tissue Development	development of blood cells	2.23e-06		1.042	ADA,ADORA2B,AHR,BMP4,CADM1,CBLB,CCL2,CD34,CD70,CD9,CDK6,CREB1,CXCL12,CXCL5,DDIAS,EBP,ECSCR,EFNA1,EFNB2,EGR1,EPOR,FAS,GREM1,IGF2R,IL11,KIT,KITLG,LILRB1,LYL1,MAP2K4,MFGE8,MPZL2,PAG1,PECAM1,POFUT1,PPARG,PRKCH,RBPJ,RUNX3,S1PR1,SFRP1,SNAI2,SOCS2,TEK,TXNRD2,U2AF1/U2AF1L5,USP18,VWF,WNT5A	49
Cancer, Organismal Injury and Abnormalities	neoplasia of carcinoma cell lines	2.24e-06		1.266	CCL2,COL4A1,CRIP2,HTATIP2,MMP1,NDRG1,NEDD9,SOX9,THY1,TIMP3,VEGFC	11
Organismal Development, Reproductive System Development and Function	development of reproductive system	2.29e-06		0.506	ADA,ADAMTS1,AHR,APLN,ASPM,ATF4,BMP4,BMP6,CADM1,CCND2,CDH5,CDK6,CREB1,CXCL12,DDIAS,DMC1,DSG2,EGR1,F2R,FGG,FOXC1,GJB2,IGFBP5,IRS2,KDM5B,KHDRBS3,KIT,KITLG,LBH,MFGE8,MNS1,MYH10,NDP,OSR1,PABPC1L,PEG10,PPARG,RBPJ,RXRA,SFRP1,SNAI2,SOCS2,SOX9,SULF1,TGM2,TIMP3,VCAM1,VWF,WNT5A,ZNF148	50
Cancer, Organismal Injury and Abnormalities, Reproductive System Disease	uterine cancer	2.3e-06			ABI3BP,ACSL3,ACTG2,ADAM23,ADAMTS1,ADD3,AFAP1L2,AGAP6 (includes others),AHNAK,ALDH1A1,ALPP,ANTXR2,ANXA3,APBB1IP,APP,ARMCX2,ASPM,ATF4,ATL1,ATP2B1,B3GALNT1,BAIAP2L2,BMP6,CABLES1,CAP2,CCDC14,CCDC18,CD68,CDH2,CENPE,CENPJ,CEP135,CHST15,CNN1,COL4A6,COX7A1,CSPG4,CTSB,CTSH,CXCL12,DENND2A,DHCR7,DMC1,DNER,DSP,DYSF,EFNA1,F2RL1,F3,FAM175A,FAM198B,FAM213A,FAS,FAT1,FGG,FHL1,FIG4,FOXD1,GBP1,GLT8D2,GOLGA8A/GOLGA8…	150
Cancer, Organismal Injury and Abnormalities	cancer	2.32e-06	Increased	2.024	AAMDC,ABI3BP,ACAD11,ACADVL,ACSL3,ACTG2,ACVRL1,ADA,ADAM23,ADAMTS1,ADARB1,ADD3,ADIRF,ADORA2B,AEBP1,AFAP1L2,AFP,AGAP6 (includes others),AGTR1,AHI1,AHNAK,AHR,AHSA2,AKAP17A,ALDH1A1,ALPP,AMT,ANGPTL4,ANTXR2,ANXA3,APBB1IP,APP,ARGLU1,ARHGAP33,ARMCX2,ASPM,ASS1,ATF4,ATL1,ATP2B1,B3GALNT1,BAIAP2L2,BAMBI,BBX,BCLAF1,BEX1,BGN,BIRC3,BLZF1,BMP4,BMP6,BNIP3,C10orf35,C12orf57,C1orf115,C1orf198,C1QTNF5,C2orf69,CA12,CA…	455
Cardiovascular Disease, Cardiovascular System Development and Function	abnormal morphology of cardiovascular system	2.43e-06			ACADVL,ACVRL1,AGTR1,AHR,BIRC3,CCND2,CDH2,CDH5,CDK6,COL8A1,CXCL12,DCBLD2,DLX1,EDN1,EFNA1,EFNB2,EPOR,F2R,F3,HSD17B7,IGF2R,MYH10,NRP1,OSR1,POFUT1,POSTN,PPARG,RASIP1,RBPJ,RXRA,SLCO2A1,SNAP25,TEK,TGM2,TIMP3,TXNIP,TXNRD2,VCAM1	38
Cancer, Organismal Injury and Abnormalities	benign connective or soft tissue neoplasm	2.48e-06			ADARB1,AHR,ALDH1A1,ANTXR2,CCND2,COL1A2,COL4A1,COL4A6,COL8A1,EGR1,FAS,HOPX,HYAL1,IFIT1,IGFBP5,KIT,KITLG,MGST1,MYH10,NDRG1,NRP1,PKIA,PPARG,PTGR1,RXRA,SFRP1,SORBS2,TEK,TNC,ZNF148	30
Cardiovascular System Development and Function	vasoconstriction	2.51e-06		0.392	ADORA2B,AGTR1,AHR,APLN,APP,ATP2B1,CCL2,EDN1,F2R,FGB,FGG,PPARG,RGS2,SMAD6	14
Cellular Development, Connective Tissue Development and Function, Tissue Development	differentiation of bone	2.61e-06		-1.787	ATF4,BGN,BMP4,BMP6,CCL2,CD9,CDK6,CREB1,EDN1,EFNB2,EPHB4,FAM213A,FAS,GREM1,HNRNPU,IGFBP5,IL11,IL32,INPP4B,KITLG,LRRC17,MN1,NRP1,PILRB,POSTN,PPARG,SFRP1,SMAD6,SNAI2,STC1,TNC,WNT5A	32
Organismal Development	formation of vessel	2.67e-06		0.018	ADAMTS1,AHR,APLN,APP,BMP4,CCL2,CDH5,CXCL12,EDN1,EFNB2,EPHB4,F3,MYH10,NRP1,PECAM1,SMAD6,VEGFC	17
Hereditary Disorder, Organismal Injury and Abnormalities	autosomal dominant disease	2.7e-06			AEBP1,AFP,AGTR1,AHNAK,AHR,APP,ATL1,BGN,C1QTNF5,CALD1,CCND2,CDK6,COL1A2,COL4A1,CRYAB,DFNA5,DPYSL3,DSP,DYSF,EDN1,ELOVL4,EPOR,F2RL1,FHL1,FOXC1,GJB2,GREM1,HNRNPA2B1,IGFBP5,ITGA2,KIT,KITLG,NEDD9,NEFH,PALLD,PLOD2,POFUT1,POSTN,RBPJ,RGS4,S1PR1,SCN1B,SLC25A4,SNAI2,SNAP25,SOX18,SOX9,TAGLN,TGM2,TIMP3,TNC,TPM2,WNT5A	53
Cell Morphology, Cellular Assembly and Organization, Cellular Function and Maintenance	formation of cellular protrusions	2.73e-06		0.044	AHI1,AHR,ANGPTL4,APP,ARHGAP33,ATL1,BMP6,CALD1,CCL2,CD9,CDC42EP5,CDH2,CENPJ,CREB1,CTSB,CXCL12,DNER,DPYSL3,DZIP1,EFNA1,EFNB2,EGR1,F2RL1,KIT,KITLG,LLGL1,MAP2K4,MNS1,MPRIP,MYH10,NDN,NEFH,NNMT,NRCAM,NRP1,PAK1,PALLD,PALM,PCM1,PFN2,PHGDH,PRICKLE2,PTPRM,RHOU,RUNX3,S1PR1,SEMA3E,SULF1,TCTN1,THY1,TMEM107,TMEM17,TNC,TNFRSF21,TNFRSF6B,TRPC1,UST,VWF,WNT5A	59
Cardiovascular System Development and Function, Embryonic Development, Organ Development, Organismal Development, Tissue Development, Visual System Development and Function	angiogenesis of cornea	3.05e-06		-1.369	ANGPTL4,CCL2,CDH5,CSPG4,EFNA1,SEMA3E,VCAM1,VEGFC	8
Connective Tissue Disorders, Inflammatory Disease, Inflammatory Response, Organismal Injury and Abnormalities, Skeletal and Muscular Disorders	osteoarthritis	3.07e-06			ADAMTS1,BGN,BMP4,CCL2,CRYAB,EPOR,FCN3,HYAL1,HYAL2,MMP1,POSTN,PPARG,RBPJ,SCN1B,SDC1,SNAP25,TFPI2,TIMP3,TNFRSF6B,VCAM1	20
Cancer, Organismal Injury and Abnormalities, Renal and Urological Disease	urinary tract cancer	3.07e-06			ACSL3,ADAM23,AHNAK,ASPM,ATP2B1,BCLAF1,BIRC3,BMP6,CADM1,CALD1,CCDC14,CCDC18,CCL2,CCND2,CD34,CD68,CD70,CD9,CDCP1,CDH5,CENPE,CGNL1,CRLF1,CSPG4,CXCL12,DNAJC10,DUSP19,DUSP6,ECM1,EXTL2,GJB2,GOLGA8A/GOLGA8B,GXYLT1,HIST1H2BD,HRCT1,HSD17B7,HYPK,IFITM3,IGFBP5,IRS2,KIF21A,KIT,KRT7,MCMDC2,MCTP1,MFGE8,MFSD3,MN1,NDUFB7,NEFH,NES,NFKBIZ,NIPAL3,OXCT2,PAK1,PALLD,PLOD2,PNISR,PODXL,POLQ,POSTN,PPARG,PRKCH,RPL14,RSRP1…	88
Cell Morphology, Cellular Function and Maintenance	permeability of cells	3.16e-06		-0.884	APLN,CDH5,CLDN1,COL4A1,CREB1,CXCL12,EDN1,F2R,PAK1,PECAM1,RNASE1,S1PR1,TEK	13
Cancer, Organismal Injury and Abnormalities, Tumor Morphology	progression of carcinoma	3.18e-06	Increased	2.236	ANXA3,CDK6,COL1A2,CRYAB,F3,FOXC1,NES,PAK1,TACSTD2,TNC	10
Cellular Growth and Proliferation	outgrowth of cells	3.2e-06		-0.031	APP,ARHGAP33,BMP4,BMP6,CABLES1,CD9,CDH2,CDH5,CREB1,CXCL12,DNER,DPYSL3,EFNA1,EFNB2,KIT,KITLG,MPRIP,MYH10,NDN,NEFH,NRCAM,NRP1,PAK1,PALLD,PFN2,PTPRM,SCN1B,SOCS2,TGM2,TNC,TRPC1,VCAM1,WNT5A	33
Organismal Development	morphology of body cavity	3.23e-06			ACADVL,ACVRL1,ADA,ADAMTS1,AEBP1,AGTR1,AHR,ANGPTL4,ANTXR2,APP,ATF4,BIRC3,BMP4,CABLES1,CASZ1,CCBE1,CCND2,CD9,CDH2,CDH5,CDK6,CNN1,COX7A1,CREB1,DDIAS,DHCR7,DMC1,DUSP6,EDN1,EFEMP1,EFNA1,EFNB2,EGR1,EPOR,F2R,F2RL1,F3,FAS,FAT1,GREM1,HSD17B7,HYAL1,IGF2R,IGFBP5,IRS2,ITGA2,KIT,KITLG,LIMS2,LIPA,MAP2K4,MFGE8,MYH10,NFKBIZ,NRP1,OSR1,PABPC1L,PECAM1,POFUT1,POSTN,PPARG,RASIP1,RBPJ,RGS2,RGS4,RUNX3,RXRA,SERPINB7,SLC…	82
Cardiovascular System Development and Function, Cellular Development, Tissue Development	differentiation of endothelial cells	3.3e-06		-1.534	ACVRL1,BMP4,BMP6,CDH5,EDF1,EDN1,IL24,NRP1,RASIP1,TMEM100,VEGFC	11
Cardiovascular System Development and Function	function of cardiovascular system	3.31e-06		-1.885	ADORA2B,APLN,BGN,BIRC3,COX7A1,CXCL12,DYSF,EDN1,EFNA1,EPOR,F2R,F3,ITGA2,IVNS1ABP,KIT,KITLG,LIMS2,MMP1,MYH10,PECAM1,RGS2,RXRA,SPRY4,TIMP3,TNFRSF21,TRPC1,TXNIP,VWF	28
Cellular Development, Cellular Growth and Proliferation, Hematological System Development and Function, Hematopoiesis, Tissue Development	hematopoiesis of blood cells	3.32e-06		1.469	CD34,CDK6,DDIAS,EBP,EPOR,KIT,KITLG,PECAM1,POFUT1,RBPJ,SFRP1,TEK,TXNRD2,U2AF1/U2AF1L5	14
Cancer, Gastrointestinal Disease, Organismal Injury and Abnormalities	large intestine neoplasm	3.44e-06			AAMDC,ABI3BP,ACADVL,ACTG2,ACVRL1,ADAM23,ADAMTS1,ADARB1,ADD3,ADIRF,ADORA2B,AEBP1,AFAP1L2,AFP,AGAP6 (includes others),AGTR1,AHI1,AHNAK,AHR,AHSA2,AKAP17A,ALPP,ANGPTL4,ANTXR2,ANXA3,APBB1IP,APP,ARGLU1,ARHGAP33,ARMCX2,ASPM,ASS1,ATF4,ATP2B1,BBX,BCLAF1,BEX1,BGN,BLZF1,BMP6,BNIP3,C10orf35,C1orf115,C1QTNF5,CA12,CABLES1,CABYR,CADM1,CALD1,CAP2,CARD8,CASZ1,CBLB,CCBE1,CCDC14,CCDC18,CCL2,CCND2,CCNL1,CD34,CD68,CD…	340
Embryonic Development, Organ Development, Organismal Development, Tissue Development, Visual System Development and Function	formation of eye	3.55e-06		-1.743	AHI1,ALDH1A1,ANGPTL4,ATF4,BMP4,BMP6,CCL2,CDH5,COL8A1,CRYAB,CSPG4,DLX1,EFEMP1,EFNA1,EGR1,ELOVL4,FOXC1,FOXD1,LTBP2,MPP4,MYH10,NDP,NFKBIZ,NRCAM,RBPJ,RGS7,RXRA,SEMA3E,SLC4A7,SNAI2,SOX9,THY1,VCAM1,VEGFC	34
Cardiovascular System Development and Function, Embryonic Development, Organ Development, Organismal Development, Tissue Development	cardiogenesis	3.67e-06		-1.467	AGTR1,BMP4,CASZ1,CCND2,CXCL12,DSP,DUSP6,EDN1,EFNA1,EPHB4,EPOR,FHL1,FOXC1,HOPX,IGF2R,KIT,KITLG,LIMS2,MYH10,NPPB,NRP1,OSR1,PDGFC,POFUT1,PPARG,RBPJ,RGS2,RGS4,RXRA,S1PR1,SMAD6,SOX18,SOX9,TEK,TXNRD2,VCAM1,WNT5A	37
Cancer, Organismal Injury and Abnormalities	metastasis of carcinoma cell lines	3.75e-06		1.126	CCL2,COL4A1,HTATIP2,MMP1,NDRG1,NEDD9,THY1,VEGFC	8
Tissue Morphology	abnormal morphology of membrane tissue	3.76e-06			ACVRL1,ANGPTL4,BIRC3,CDH2,CDH5,EFNB2,EPOR,F2R,F3,HSD17B7,LIPA,OSR1,POFUT1,RXRA,SYTL2,TEK,TXNIP,VCAM1	18
Cancer, Gastrointestinal Disease, Organismal Injury and Abnormalities	intestinal cancer	3.95e-06			AAMDC,ABI3BP,ACADVL,ACTG2,ACVRL1,ADAM23,ADAMTS1,ADARB1,ADD3,ADIRF,ADORA2B,AEBP1,AFAP1L2,AFP,AGAP6 (includes others),AGTR1,AHI1,AHNAK,AHR,AHSA2,AKAP17A,ALPP,AMT,ANGPTL4,ANTXR2,ANXA3,APBB1IP,APP,ARGLU1,ARHGAP33,ARMCX2,ASPM,ASS1,ATF4,ATP2B1,BBX,BCLAF1,BEX1,BGN,BLZF1,BMP6,BNIP3,C10orf35,C1orf115,C1QTNF5,CA12,CABLES1,CABYR,CADM1,CALD1,CAP2,CARD8,CASZ1,CBLB,CCBE1,CCDC14,CCDC18,CCL2,CCND2,CCNL1,CD34,CD6…	339
Embryonic Development, Organismal Development	development of abdomen	4.05e-06		1.236	ADA,ADAMTS1,AEBP1,AGTR1,AHR,ALDH1A1,APLN,BMP4,BMP6,CADM1,CCND2,CDH5,DMC1,EFEMP1,EFNA1,EGR1,EPOR,FAS,FOXC1,FOXD1,GREM1,IGF2R,IL11,IRS2,ITGA2,KDM5B,KIT,KITLG,LYL1,MAP2K4,OSR1,SFRP1,SOX9,SPRY1,STARD13,SULF1,TSHZ3,VCAM1,VEGFC,VWF,WNT5A	41
Embryonic Development, Organ Development, Organismal Development, Tissue Development, Visual System Development and Function	development of cornea	4.12e-06		-1.213	ALDH1A1,ANGPTL4,CCL2,CDH5,CSPG4,EFNA1,SEMA3E,VCAM1,VEGFC	9
Cancer, Organismal Injury and Abnormalities	epithelial cancer	4.15e-06	Increased	2.502	AAMDC,ABI3BP,ACAD11,ACADVL,ACSL3,ACTG2,ACVRL1,ADA,ADAM23,ADAMTS1,ADARB1,ADD3,ADORA2B,AEBP1,AFAP1L2,AFP,AGAP6 (includes others),AGTR1,AHI1,AHNAK,AHR,AHSA2,AKAP17A,ALDH1A1,ALPP,AMT,ANGPTL4,ANTXR2,ANXA3,APBB1IP,APP,ARGLU1,ARHGAP33,ARMCX2,ASPM,ASS1,ATF4,ATL1,ATP2B1,B3GALNT1,BAIAP2L2,BBX,BCLAF1,BEX1,BGN,BLZF1,BMP4,BMP6,BNIP3,C10orf35,C12orf57,C1orf198,C1QTNF5,C2orf69,CA12,CABLES1,CABYR,CADM1,CALD1,CAP…	426
Organismal Development, Organismal Injury and Abnormalities	abnormal morphology of head	4.17e-06			AGTR1,AHI1,AHR,ALDH1A1,APP,ASPM,ATF4,BGN,BMP4,CCND2,COL8A1,CSPG4,CTSB,CXCL12,DHCR7,DLX1,EDN1,EFEMP1,EFNB2,EGR1,ELOVL4,FOXC1,HAPLN1,HYAL2,IRS2,KIF14,LIPA,LLGL1,LRIG1,LTBP2,MN1,MPP4,MYH10,NDN,NDP,NFKBIZ,NPR3,NRCAM,PDGFC,PFN2,PHGDH,POSTN,PRKCH,RGS2,RGS7,RXRA,SCARB2,SFRP1,SGCE,SLC4A7,SNAI2,SNAP25,SPRY4,SULF1,TMEM107,WNT5A,XRCC2	57
Connective Tissue Development and Function, Skeletal and Muscular System Development and Function, Tissue Development	morphology of bone	4.29e-06			AGTR1,AHR,APP,ATF4,BGN,BMP4,BMP6,CD68,COL1A2,DLX1,EDN1,EFEMP1,EFNB2,EGR1,F2R,GREM1,HAPLN1,HYAL2,IGFBP5,IL11,INPP4B,ITGA2,KIF14,LLGL1,MFNG,MN1,MYH10,NPR3,PDGFC,POSTN,PPARG,RUNX3,SFRP1,SLC4A7,SMAD6,SOX9,SPRY4,STC1,SULF1,WNT5A	40
Organismal Development, Organismal Injury and Abnormalities	abnormal morphology of thoracic cavity	4.31e-06			ACADVL,ACVRL1,ADA,AHR,BIRC3,CCND2,CD9,CDH2,CDH5,CDK6,CREB1,EDN1,EFNA1,EFNB2,EPOR,F2R,F3,HSD17B7,HYAL1,IGF2R,LIPA,MYH10,NRP1,OSR1,PECAM1,POFUT1,POSTN,PPARG,RASIP1,RBPJ,RXRA,SLCO2A1,SNAI2,TEK,TGM2,TIMP3,TXNIP,TXNRD2,VCAM1,WNT5A,XRCC2	41
Cancer, Organismal Injury and Abnormalities, Renal and Urological Disease	urinary tract tumor	4.47e-06			ACSL3,ADAM23,AHNAK,ASPM,ATP2B1,BCLAF1,BIRC3,BMP6,CADM1,CALD1,CCDC14,CCDC18,CCL2,CCND2,CD34,CD68,CD70,CD9,CDCP1,CDH5,CENPE,CGNL1,CRLF1,CSPG4,CXCL12,DNAJC10,DUSP19,DUSP6,ECM1,EXTL2,GJB2,GOLGA8A/GOLGA8B,GXYLT1,HIST1H2BD,HRCT1,HSD17B7,HYPK,IFITM3,IGFBP5,IRS2,KIF21A,KIT,KRT7,MCMDC2,MCTP1,MFGE8,MFSD3,MN1,NDUFB7,NEFH,NES,NFKBIZ,NIPAL3,OXCT2,PAK1,PALLD,PLOD2,PNISR,PODXL,POLQ,POSTN,PPARG,PRKCH,RPL14,RSRP1…	89
Cell-To-Cell Signaling and Interaction	binding of cells	4.81e-06		0.174	APP,BGN,CBLB,CCL2,CD34,CD68,CD9,CDH2,CDH5,CXCL12,DSE,F2R,F3,FAS,IGF2R,IGFBP5,ITGA2,KIT,KITLG,MFGE8,NPPB,NRP1,PECAM1,PPARG,PTPRM,S1PR1,SDC1,ST6GALNAC6,SULF1,TGM2,THY1,TIMP3,TNC,VCAM1,VWF	35
Cancer, Gastrointestinal Disease, Organismal Injury and Abnormalities	malignant neoplasm of large intestine	4.91e-06			AAMDC,ABI3BP,ACADVL,ACTG2,ACVRL1,ADAM23,ADAMTS1,ADARB1,ADD3,ADIRF,ADORA2B,AEBP1,AFAP1L2,AFP,AGAP6 (includes others),AGTR1,AHI1,AHNAK,AHR,AHSA2,AKAP17A,ALPP,ANGPTL4,ANTXR2,ANXA3,APBB1IP,APP,ARGLU1,ARHGAP33,ARMCX2,ASPM,ASS1,ATF4,ATP2B1,BBX,BCLAF1,BEX1,BGN,BLZF1,BMP6,BNIP3,C10orf35,C1orf115,C1QTNF5,CA12,CABLES1,CABYR,CADM1,CALD1,CAP2,CARD8,CASZ1,CBLB,CCBE1,CCDC14,CCDC18,CCL2,CCND2,CCNL1,CD34,CD68,CD…	338
Cancer, Organismal Injury and Abnormalities, Reproductive System Disease	endometrium tumor	4.94e-06			ABI3BP,ACSL3,ACTG2,ADAM23,ADAMTS1,ADD3,AFAP1L2,AGAP6 (includes others),AHNAK,ALDH1A1,ALPP,ANTXR2,ANXA3,APBB1IP,APP,ARMCX2,ASPM,ATL1,ATP2B1,B3GALNT1,BAIAP2L2,BMP6,CABLES1,CAP2,CCDC14,CCDC18,CD68,CENPE,CENPJ,CEP135,CHST15,CNN1,COL4A6,COX7A1,CSPG4,CXCL12,DENND2A,DHCR7,DNER,DSP,DYSF,EFNA1,F2RL1,F3,FAM175A,FAM198B,FAM213A,FAT1,FGG,FHL1,FIG4,FOXD1,GBP1,GLT8D2,GOLGA8A/GOLGA8B,HIST1H2BD,HNRNPU,HSD17B7,HS…	139
Cell Death and Survival	apoptosis of connective tissue cells	5.22e-06		0.356	AHR,APLN,APP,BGN,BIRC3,BMP4,CREB1,DDIAS,EFNB2,FAS,IL11,IL24,MAP2K4,PAK1,PPARG,RUNX3,S1PR1,SFRP1,SNAI2,STC1,TGM2,TIMP3,TNFRSF6B,TXNIP,USP22	25
Cellular Movement	invasion of carcinoma cell lines	5.27e-06		0.153	CDH2,CTSB,CTSH,CXCL12,DSE,DSP,FBLN2,HTATIP2,MAP2K4,MTUS1,NDRG1,PAK1,POSTN,PPARG,SULF1,TAGLN2,TIMP3,VEGFC,WNT5A,WSB1	20
Cardiovascular System Development and Function, Embryonic Development, Organ Development, Organ Morphology, Organismal Development, Tissue Development	morphology of ventricular septum	5.41e-06			BMP4,CASZ1,CCND2,EFNA1,EPOR,IGF2R,MYH10,PPARG,RXRA,TXNRD2,VCAM1	11
Cell Death and Survival, Skeletal and Muscular Disorders	cell death of muscle cells	5.52e-06		1.536	AGTR1,APOPT1,APP,BIRC3,BMP4,BNIP3,CRYAB,CXCL12,DSP,DUSP6,DYSF,ECSCR,EDN1,FAS,HK2,IL11,IVNS1ABP,KIT,KITLG,MAP2K4,NDN,PPARG,RBM3,TFPI2,TIMP3,TXNIP,VWF	27
Cardiovascular System Development and Function, Organismal Development	morphogenesis of blood vessel	5.59e-06			ACVRL1,AHR,CDH2,COL4A1,EDN1,EFNA1,EFNB2,FOXC1,NRP1,RBPJ	10
Cell-To-Cell Signaling and Interaction	aggregation of cells	5.76e-06		0.064	ADORA2B,APP,CADM1,CD9,CDH2,CREB1,CXCL12,DSG2,EFNB2,EGFL7,F2R,F3,FGB,FGG,HNRNPA2B1,ICAM2,ITGA2,KIT,KITLG,MMP1,MYH10,NRP1,PCDH10,PECAM1,VCAM1,VWF,WNT5A	27
Cellular Movement, Hematopoiesis, Immune Cell Trafficking, Inflammatory Response, Lymphoid Tissue Structure and Development	homing of bone marrow cells	5.82e-06		-1.067	CCL2,CD9,CXCL12,KITLG,VCAM1	5
Cellular Development, Connective Tissue Development and Function, Tissue Development	differentiation of bone cells	5.88e-06		-1.641	ATF4,BGN,BMP4,BMP6,CCL2,CD9,CDK6,CREB1,EDN1,EFNB2,EPHB4,FAM213A,FAS,GREM1,HNRNPU,IGFBP5,IL11,IL32,INPP4B,LRRC17,MN1,NRP1,PILRB,POSTN,PPARG,SFRP1,SMAD6,SNAI2,STC1,TNC,WNT5A	31
Cancer, Organismal Injury and Abnormalities	adenocarcinoma	5.94e-06		-0.651	AAMDC,ABI3BP,ACAD11,ACADVL,ACSL3,ACTG2,ACVRL1,ADA,ADAM23,ADAMTS1,ADARB1,ADD3,ADORA2B,AEBP1,AFAP1L2,AFP,AGAP6 (includes others),AGTR1,AHI1,AHNAK,AHR,AHSA2,AKAP17A,ALDH1A1,ALPP,AMT,ANGPTL4,ANTXR2,ANXA3,APBB1IP,APP,ARGLU1,ARHGAP33,ARMCX2,ASPM,ASS1,ATF4,ATL1,ATP2B1,B3GALNT1,BAIAP2L2,BBX,BCLAF1,BEX1,BGN,BLZF1,BMP4,BMP6,BNIP3,C10orf35,C1QTNF5,CA12,CABLES1,CABYR,CADM1,CALD1,CAP2,CARD8,CASZ1,CBLB,CCBE1,C…	387
Cardiovascular System Development and Function, Cellular Development, Cellular Function and Maintenance, Cellular Growth and Proliferation, Organismal Development, Tissue Development	cell proliferation of vascular endothelial cells	5.97e-06		0.783	ACVRL1,BCLAF1,CXCL12,EDN1,EFNB2,F2R,F2RL1,MMP1,NDP,NRP1,PECAM1,RUNX3,SNAI2,SPRY4,SULF1,TNFRSF6B	16
Skeletal and Muscular System Development and Function, Tissue Development	growth of smooth muscle	5.99e-06		-0.85	BMP4,CCL2,CDK6,CREB1,CXCL12,EDN1,EFNB2,EGR1,F3,FHL1,IGFBP5,ITGA2,LRRFIP1,MMP1,NPR3,PAK1,POSTN,PPARG,RBPJ,S1PR1,SOX9,TFPI2,TGM2,TNC	24
Cardiovascular System Development and Function, Organismal Development	vascularization of absolute anatomical region	6.24e-06		0.281	ADAMTS1,CDH5,F2R,F3,KIT,MFGE8,NDP,NRP1,PDGFC,PPARG,RHOJ,SFRP1,STC1,VCAM1,VEGFC	15
Cancer, Organismal Injury and Abnormalities	neuroepithelial tumor	6.31e-06		1.059	ADARB1,ARHGAP33,ASPM,BMP6,CA12,CADM1,CALD1,CCND2,CD93,COL1A2,COL4A1,CSPG4,CXCL12,DBT,EFEMP1,FAS,FGD5,GBP1,GLT8D2,HK2,HNRNPA2B1,IFITM3,IGFBP5,IL24,IL32,KIF14,KIT,LMOD3,LRIG1,LRRC32,MPRIP,NES,NLGN2,NRP1,PABPC1L,PALLD,PDGFC,POLQ,PPARG,PRKCH,RUNX3,SERPINB7,SFRP1,SNAI2,SOX9,TAGLN,TEK,TFPI2,TNC,TRIM7,TRIML2,TSHZ3,TSPYL5,TUSC3,VCAM1,WNT5A	56
Cellular Movement	transmigration of myeloid cells	6.39e-06	Decreased	-2.952	ALPP,CCL2,CXCL12,CXCL5,ICAM2,LIPA,PECAM1,PPARG,TIMP3,VCAM1	10
Cardiovascular System Development and Function, Cellular Movement	migration of microvascular endothelial cells	6.75e-06		1.206	CDH5,CXCL12,EFNA1,EFNB2,FOXC1,NDP,NRP1,SEMA3E	8
Cell-To-Cell Signaling and Interaction, Hematological System Development and Function	activation of blood cells	6.85e-06		1.077	ADA,ADORA2B,AHNAK,AHR,APP,BCLAF1,CADM1,CBLB,CCL2,CD93,CTSH,CXCL12,CXCL5,DUSP22,EDN1,EFNB2,F2R,F2RL1,F3,FAS,FGG,FOXD1,HSPH1,HYAL2,IGF2R,IL24,KIT,KITLG,LILRB1,MAGT1,MGST1,MMP1,NDRG1,NFKBIZ,PAG1,PECAM1,RBPJ,SFRP1,SOCS2,TGM2,THY1,TNC,TNFRSF21,TNFRSF6B,TXNIP,VCAM1,VWF,WNT5A	48
Cancer, Organismal Injury and Abnormalities	Lymphoid Cancer and Tumors	6.88e-06		-1.431	ABI3BP,ACAD11,ACVRL1,ADA,AFAP1L2,AGAP6 (includes others),AGTR1,AHI1,AHNAK,AHR,AKAP17A,ALDH1A1,ALPP,ANGPTL4,ANXA3,APP,ARHGAP33,ASPM,ATL1,BCLAF1,BIRC3,CADM1,CALD1,CARD8,CBLB,CCL2,CCND2,CD34,CD68,CD70,CDCP1,CDK6,CECR1,CENPE,CENPJ,CLIC3,COL1A2,COL4A1,CSPG4,CTSH,CXCL12,CYB5R2,DNER,DSG2,DSP,DYSF,EDN1,EFNB2,EGFL7,EGR1,EPHB4,EPOR,EXTL2,F3,FAM129A,FAS,FAT1,FGD5,FGG,FHL1,FOXC1,FRYL,GOLGA8A/GOLGA8B,HK2,HSD1…	154
Organismal Development	growth of organism	7.07e-06	Increased	2.612	ACVRL1,ADAMTS1,ADARB1,AHR,APLN,APP,ASPM,BMP4,BMP6,CDH5,CDK6,CENPJ,COL4A1,CREB1,CTSB,CXCL12,DHCR7,EDN1,EFNB2,F2R,F2RL1,F3,GREM1,IGF2R,IGFBP5,IRS2,KCNIP3,KDM5B,KIT,KITLG,LLGL1,MAP2K4,MFGE8,NDN,OSBPL1A,OSR1,PHIP,POSTN,PPARG,S1PR1,SCARB2,SCN1B,SLC25A4,SOCS2,SOX9,STC1,TERF1,TNC,USP18,VEGFC,VPS28,WNT5A,XRCC2	53
Cancer, Organismal Injury and Abnormalities, Reproductive System Disease	endometrial cancer	7.08e-06			ABI3BP,ACSL3,ACTG2,ADAM23,ADAMTS1,ADD3,AFAP1L2,AGAP6 (includes others),AHNAK,ALDH1A1,ALPP,ANTXR2,ANXA3,APBB1IP,APP,ARMCX2,ASPM,ATL1,ATP2B1,B3GALNT1,BAIAP2L2,BMP6,CABLES1,CAP2,CCDC14,CCDC18,CD68,CENPE,CENPJ,CEP135,CHST15,CNN1,COL4A6,COX7A1,CSPG4,CXCL12,DENND2A,DHCR7,DNER,DSP,DYSF,EFNA1,F2RL1,F3,FAM175A,FAM198B,FAM213A,FAT1,FGG,FHL1,FIG4,FOXD1,GBP1,GLT8D2,GOLGA8A/GOLGA8B,HIST1H2BD,HNRNPU,HSD17B7,HS…	138
Organismal Survival	survival of organism	7.41e-06		0.867	ACTG2,ADORA2B,AEBP1,AGTR1,AHR,ANTXR2,APP,B3GALNT1,BGN,BIRC3,CADM1,CCL2,CCND2,CDK6,CREB1,CRYAB,CTSB,CXCL12,DSP,EPOR,F2R,F2RL1,F3,FAS,HK2,HTATIP2,HYAL2,IGF2R,IL11,KCTD12,KIF14,KIT,KITLG,LAPTM4B,LDOC1,LITAF,MFNG,NEFH,NES,NPPB,NRP1,PHIP,PPARG,SLFN11,SMAD6,TGM2,USP22,VWF	48
Connective Tissue Development and Function, Tissue Morphology	quantity of connective tissue	7.45e-06		-0.738	ACADVL,ADAMTS1,ADD3,AEBP1,AHNAK,AHR,ALDH1A1,ANGPTL4,ATF4,BGN,BMP4,CCBE1,CCL2,CCND2,CD34,CD9,CDK6,CEP19,CERS6,CSPG4,EFEMP1,EGR1,EPOR,F2R,HYAL2,IGF2R,INPP4B,IRS2,KITLG,LIPA,LYL1,MAP2K4,MFGE8,NPR3,POSTN,PPARG,S1PR1,STARD13,STC1,TGM2,WNT5A	41
Cellular Movement, Hematological System Development and Function, Immune Cell Trafficking	cell movement of leukocytes	7.57e-06		-0.902	ADA,ALPP,APP,BGN,CBLB,CCL2,CD9,CD93,COL4A1,CRYAB,CTSB,CXCL12,CXCL5,EDN1,EFNB2,EGFL7,F2R,F2RL1,F3,FAS,FGB,GJB2,GREM1,HYAL1,ICAM2,KIT,KITLG,LIPA,LITAF,NDRG1,NEDD9,NFKBIZ,NPPB,PECAM1,PPARG,RUNX3,S1PR1,SDC1,SEMA3E,SFRP1,STC1,TGM2,THY1,TIMP3,TNFRSF21,TNFRSF6B,VCAM1,VEGFC,VWF,WNT5A	50
Cellular Movement, Hematological System Development and Function, Immune Cell Trafficking	transmigration of mononuclear leukocytes	7.67e-06		-1.373	APP,CCL2,COL4A1,CXCL12,EFNB2,KITLG,PECAM1,PPARG,TGM2,TIMP3,VCAM1	11
Respiratory System Development and Function	respiratory system development	7.78e-06		1.373	ADA,AHR,BCLAF1,BMP4,CCBE1,CCL2,CD9,CREB1,CTSH,CXCL12,DHCR7,FAS,GREM1,HOPX,HYAL1,IGF2R,IGFBP5,LIPA,PECAM1,SOX9,SPRY4,TEK,TIMP3,TSHZ3,WNT5A,XRCC2,ZNF148	27
Cellular Development, Embryonic Development, Organismal Development, Tissue Development	differentiation of embryonic tissue	8.07e-06		-0.139	ADA,APLN,APP,BMP4,BMP6,COL4A1,EDN1,EPHB4,FOXC1,HOPX,KIT,KITLG,LLGL1,NDRG1,PHGDH,PPARG,RBPJ,RUNX3,RXRA,S1PR1,SOX9,TPM2	22
Cell-To-Cell Signaling and Interaction, Cellular Compromise, Tumor Morphology	adhesion of cancer cells	8.12e-06		-0.415	BMP4,CCL2,CDH2,CXCL12,ITGA2,THY1,VCAM1,VWF	8
Inflammatory Response	inflammatory response	8.17e-06		0.516	ADA,ADORA2B,AFAP1L2,AGTR1,AHR,ANGPTL4,APP,BIRC3,CCL2,CD9,CERS6,CSPG4,CTSB,CXCL12,CXCL5,ECM1,EDN1,EGR1,F2R,F2RL1,FGG,GREM1,HYAL1,HYAL2,IL11,IL24,ITGA2,KIT,KITLG,LIPA,LITAF,MFGE8,MMP1,MOK,NEDD9,NFKBIZ,NPPB,PECAM1,PPARG,PRDX5,S1PR1,SDC1,SFRP1,TEK,TGM2,TNC,TNFRSF6B,VCAM1,VEGFC,WNT5A	50
Cell Death and Survival	cell death of connective tissue cells	8.38e-06		0.958	AHR,APLN,APP,ATF4,BGN,BIRC3,BMP4,BNIP3,CASZ1,CDK6,CREB1,CTSB,DDIAS,EFNB2,EGR1,FAS,HYAL2,IGF2R,IL11,IL24,IVNS1ABP,MAP2K4,PAK1,PERP,PPARG,RUNX3,S1PR1,SERPINB2,SFRP1,SNAI2,STC1,TGM2,TIMP3,TMEM107,TNC,TNFRSF6B,TXNIP,USP18,USP22,VPS28,XRCC2	41
Cancer, Organismal Injury and Abnormalities	upper aerodigestive tract carcinoma	8.83e-06			BGN,BMP4,C1orf198,CDH2,CDK6,CNN1,COL1A2,COL8A1,CRIP2,CRYAB,CTSH,CXCL12,DCBLD2,DPYSL3,DSE,DSG2,FAT1,FBLN2,FGD5,HK2,HOPX,IGFBP5,IL24,INPP4B,KIT,KRT7,LRRC17,MPRIP,NEFH,NLGN2,NPPB,PCDH10,PDGFC,PLOD2,POSTN,PPARG,RGS7,RHOJ,RSRP1,SERPINB7,SGSM2,SMAD6,SPRY1,SULF1,TACSTD2,TAGLN,TGM2,THY1,TIMP3,TNC,TRIM7,TSHZ3	52
Cancer, Organismal Injury and Abnormalities	cancer of secretory structure	9.07e-06			ABI3BP,ACSL3,ADAM23,ADAMTS1,AEBP1,AFAP1L2,AGAP6 (includes others),AGTR1,AHNAK,AHR,ALPP,ANTXR2,ANXA3,ARHGAP33,ARMCX2,ASPM,ASS1,ATP2B1,B3GALNT1,BAMBI,BCLAF1,BEX1,BGN,BMP6,BNIP3,C10orf35,CADM1,CALD1,CBLB,CCL2,CCND2,CCNL1,CD34,CD93,CDH2,CDH5,CENPE,CENPJ,CEP135,CEP19,COBLL1,COL1A2,COL4A1,COL4A6,COL8A1,CPNE8,CSPG4,CXCL12,DENND2A,DFNA5,DNER,DSE,DSG2,DSTYK,DYSF,EBP,ECM1,EDN1,EFNB2,EGFL7,EPHB4,F3,FAS,FAT1…	163
Cancer, Organismal Injury and Abnormalities	malignant neoplasm of aerodigestive tract	9.08e-06			BGN,BMP4,C1orf198,CDH2,CDK6,CNN1,COL1A2,COL4A1,COL8A1,CRIP2,CRYAB,CTSH,CXCL12,DCBLD2,DPYSL3,DSE,DSG2,FAT1,FBLN2,FGD5,HK2,HOPX,IGFBP5,IL24,INPP4B,KIT,KRT7,LRRC17,MPRIP,MTUS1,NEFH,NLGN2,NPPB,PCDH10,PDGFC,PLOD2,POSTN,PPARG,RGS7,RHOJ,RSRP1,SCARB2,SERPINB7,SGSM2,SMAD6,SPRY1,SULF1,TACSTD2,TAGLN,TGM2,THY1,TIMP3,TNC,TRIM7,TSHZ3	55
Cancer, Gastrointestinal Disease, Organismal Injury and Abnormalities	digestive organ tumor	9.41e-06		0.808	AAMDC,ABI3BP,ACADVL,ACTG2,ACVRL1,ADA,ADAM23,ADAMTS1,ADARB1,ADD3,ADIRF,ADORA2B,AEBP1,AFAP1L2,AFP,AGAP6 (includes others),AGTR1,AHI1,AHNAK,AHR,AHSA2,AKAP17A,ALDH1A1,ALPP,AMT,ANGPTL4,ANTXR2,ANXA3,APBB1IP,APP,ARGLU1,ARHGAP33,ARMCX2,ASPM,ASS1,ATF4,ATL1,ATP2B1,B3GALNT1,BBX,BCLAF1,BEX1,BGN,BIRC3,BLZF1,BMP4,BMP6,BNIP3,C10orf35,C1orf115,C1orf198,C1QTNF5,CA12,CABLES1,CABYR,CADM1,CALD1,CAP2,CARD8,CASZ1,CBLB…	397
Cancer, Organismal Injury and Abnormalities	connective or soft tissue tumor	1.01e-05		0.828	ACAD11,ACADVL,ADA,ADARB1,AGAP6 (includes others),AHI1,AHR,ALDH1A1,ANGPTL4,ANTXR2,ASPM,ASS1,BMP4,CABLES1,CCND2,CD34,CDK6,CNN1,COBLL1,COL1A2,COL4A1,COL4A6,COL8A1,CREB1,CSPG4,CXCL12,DSE,EDN1,EGR1,ELOVL4,ESX1,F2R,FAM162B,FAS,FAT1,GRB14,HENMT1,HOPX,HRCT1,HYAL1,IFIT1,IGF2R,IGFBP5,IL24,KCTD12,KIT,KITLG,LIPA,LITAF,LRIG1,MFGE8,MGST1,MRPL54,MTUS1,MYH10,MYO1B,NDRG1,NEFH,NKTR,NLGN2,NRP1,NT5DC3,OSBPL1A,PABPC1…	88
Cancer, Neurological Disease, Organismal Injury and Abnormalities	gliomatosis	1.04e-05		1.059	ADARB1,ARHGAP33,ASPM,BMP6,CA12,CADM1,CALD1,CCND2,CD93,COL1A2,COL4A1,CSPG4,CXCL12,DBT,EFEMP1,FAS,FGD5,GBP1,GLT8D2,HK2,HNRNPA2B1,IFITM3,IGFBP5,IL24,IL32,KIT,LMOD3,LRIG1,LRRC32,MPRIP,NES,NLGN2,NRP1,PABPC1L,PALLD,PDGFC,POLQ,PPARG,PRKCH,RUNX3,SERPINB7,SFRP1,SNAI2,SOX9,TAGLN,TEK,TFPI2,TNC,TRIM7,TRIML2,TSHZ3,TSPYL5,TUSC3,VCAM1,WNT5A	55
Cancer, Organismal Injury and Abnormalities, Reproductive System Disease	male genital neoplasm	1.04e-05			ACSL3,ADORA2B,AEBP1,AFP,AGAP6 (includes others),AGTR1,AHNAK,ALPP,ANTXR2,ANXA3,ASPM,ASS1,B3GALNT1,BAMBI,BCLAF1,BMP6,CADM1,CALD1,CCL2,CCND2,CD34,CDH2,CDH5,CENPE,COBLL1,CPNE8,DFNA5,EBP,ECM1,EDN1,EGFL7,EGR1,FAS,FAT1,FOXC1,GXYLT1,HAPLN1,INPP4B,IRS2,KIT,KITLG,KRT7,KRT80,LILRB1,LITAF,MCMDC2,ME1,MFGE8,MMP1,MN1,MTUS1,NDN,NES,NRCAM,NRP1,PAK1,PHLDA1,PODXL,PPARG,PRKCH,PSG5,RBM3,RNF144B,RUNX3,RXRA,SFRP1,SLC2A…	81
Cardiovascular System Development and Function, Cell-To-Cell Signaling and Interaction	binding of vascular endothelial cells	1.05e-05		0.254	APP,BGN,F2R,F3,KIT,KITLG,PECAM1,VCAM1,VWF	9
Developmental Disorder	Hypertrophy	1.06e-05		-1.324	ACTG2,AGTR1,AHR,APLN,APP,BMP4,CREB1,CRYAB,CTSB,CXCL12,ECM1,EDN1,EPOR,F2R,F2RL1,FHL1,HOPX,IGF2R,IL11,MAP2K4,MMP1,MYH10,PDGFC,POSTN,PPARG,RGS2,RGS4,SLC25A4,SMAD6,SOX9,STC1,TIMP3,TRPC1,WNT5A	34
Cancer, Hematological Disease, Organismal Injury and Abnormalities	lymphohematopoietic neoplasia	1.07e-05		-1.413	ABI3BP,ACAD11,ACVRL1,ADA,AFAP1L2,AGAP6 (includes others),AGTR1,AHI1,AHNAK,AHR,AKAP17A,ALDH1A1,ALPP,ANGPTL4,ANXA3,APP,ARHGAP33,ASPM,ATL1,BCLAF1,BIRC3,BMP6,CADM1,CALD1,CARD8,CBLB,CCL2,CCND2,CD34,CD68,CD70,CDCP1,CDK6,CECR1,CENPE,CENPJ,CLIC3,COL1A2,COL4A1,CRYAB,CSPG4,CTSH,CXCL12,CYB5R2,DNER,DSG2,DSP,DYSF,EDN1,EFNB2,EGFL7,EGR1,EPHB4,EPOR,EXTL2,F3,FAM129A,FAS,FAT1,FGD5,FGG,FHL1,FRYL,GOLGA8A/GOLGA8B,HK2…	160
Cellular Growth and Proliferation	colony formation of cells	1.07e-05		-0.427	ALDH1A1,BAMBI,CABLES1,CADM1,CASZ1,CBLB,CCL2,CD9,CTSB,CXCL12,DUSP6,EDN1,EGR1,EPOR,FAS,HNRNPA2B1,IFITM3,IL11,IL24,KIT,KITLG,LAPTM4B,NDN,NDRG1,PAK1,PHLDA1,PPARG,RUNX3,SFRP1,SNAI2,SOCS2,SPRY1,SPRY4,TEK,VPS28,VWF	36
Cellular Movement, Reproductive System Development and Function	cell movement of breast cell lines	1.07e-05		0.748	AHR,APP,CBLB,CDCP1,DUSP6,ITGA2,MYH10,PAK1,PALLD,SDC1,SNAI2,SULF1	12
Cellular Development, Cellular Growth and Proliferation, Organ Development, Skeletal and Muscular System Development and Function, Tissue Development	proliferation of muscle cells	1.08e-05		-1.08	BMP4,CASZ1,CCL2,CDK6,CREB1,CTSB,CXCL12,EDN1,EFNB2,EGR1,F3,FHL1,HOPX,IGFBP5,ITGA2,KIT,LRRFIP1,MMP1,NPR3,PAK1,POSTN,PPARG,RBPJ,RGS4,RXRA,S1PR1,TFPI2,TGM2,TNC	29
Cancer, Cell Death and Survival, Organismal Injury and Abnormalities, Tumor Morphology	cell viability of tumor cells	1.08e-05		0.287	AFAP1L2,APP,BMP4,BMP6,CXCL12,FAS,IL24,KIT,KITLG,SFRP1,STC1,VCAM1,VEGFC	13
Cellular Assembly and Organization	formation of cytoskeleton	1.12e-05		-0.646	APP,BMP4,CALD1,CCL2,CDC42EP5,CDK6,CENPJ,CREB1,CXCL12,DPYSL3,EDN1,F2R,MPRIP,NEFH,PAK1,PALLD,PECAM1,PFN2,PRKCH,RGS2,S1PR1,SH3PXD2A,STARD13,TACSTD2,TERF1,THY1,TNC,TPM2,VCAM1	29
Cell-To-Cell Signaling and Interaction	adhesion of connective tissue cells	1.14e-05		-0.352	APP,BMP4,CADM1,CCL2,CDH2,CXCL12,EFNA1,EFNB2,IGF2R,LTBP2,PALLD,POSTN,THY1,TNC,VCAM1,VEGFC	16
Embryonic Development, Organ Development, Organismal Development, Tissue Development	development of sensory organ	1.15e-05		-1.575	AHI1,ALDH1A1,ANGPTL4,ATF4,BMP4,BMP6,C1QTNF5,CCL2,CDH5,COL8A1,CRYAB,CSPG4,DLX1,EDN1,EFEMP1,EFNA1,EGR1,ELOVL4,FOXC1,FOXD1,LRIG1,LTBP2,MPP4,MYH10,NDP,NES,NFKBIZ,NRCAM,RBPJ,RGS7,RXRA,SEMA3E,SLC4A7,SNAI2,SOX9,THY1,VCAM1,VEGFC,WNT5A	39
Cellular Movement, Hematological System Development and Function, Immune Cell Trafficking, Inflammatory Response	transmigration of monocytes	1.16e-05		-1.434	APP,CCL2,COL4A1,CXCL12,PECAM1,PPARG,TIMP3,VCAM1	8
Cellular Development, Connective Tissue Development and Function, Skeletal and Muscular System Development and Function, Tissue Development	differentiation of calvarial cells	1.16e-05		0	BMP4,BMP6,NRP1,STC1	4
Cardiovascular System Development and Function, Organismal Development	patterning of blood vessel	1.16e-05			AHR,BMP4,COL4A1,CXCL12,EDN1,NRP1,SEMA3E,TEK	8
Cancer, Gastrointestinal Disease, Organismal Injury and Abnormalities	gastrointestinal carcinoma	1.19e-05			ABI3BP,ACADVL,ACVRL1,ADA,ADAM23,ADAMTS1,ADARB1,ADD3,AEBP1,AFAP1L2,AFP,AGAP6 (includes others),AHI1,AHNAK,AHSA2,AKAP17A,ALPP,AMT,ANGPTL4,ANTXR2,APBB1IP,ARGLU1,ARHGAP33,ARMCX2,ASPM,ASS1,ATF4,ATP2B1,BBX,BEX1,BGN,BMP4,C10orf35,C1orf198,C1QTNF5,CABYR,CADM1,CALD1,CARD8,CASZ1,CBLB,CCDC18,CCND2,CD93,CDCP1,CDH2,CDH5,CDK6,CECR1,CENPJ,CGNL1,CHRNA5,CHST15,CLIC3,CNN1,COBLL1,COL1A2,COL4A1,COL8A1,COX7A1,CPNE8,C…	254
Cardiovascular System Development and Function, Cellular Movement	chemotaxis of endothelial cells	1.21e-05		1.044	CCL2,CXCL12,EFNA1,IGF2R,OSR1,SEMA3E,SNAI2,TEK,VEGFC	9
Cell-To-Cell Signaling and Interaction	adhesion of myeloid cells	1.22e-05		-0.884	APP,CADM1,CCL2,CD34,CXCL12,F2R,F3,KIT,KITLG,PAK1,PECAM1,PPARG,THY1,TNFRSF6B,VCAM1,VWF	16
Cancer, Hematological Disease, Organismal Injury and Abnormalities	hematological neoplasia	1.31e-05		-1.438	ABI3BP,ACAD11,ACVRL1,ADA,AFAP1L2,AGAP6 (includes others),AGTR1,AHI1,AHNAK,AHR,AKAP17A,ALDH1A1,ALPP,ANGPTL4,ANXA3,APP,ARHGAP33,ASPM,ATL1,BCLAF1,BIRC3,BMP6,CADM1,CALD1,CARD8,CBLB,CCL2,CCND2,CD34,CD68,CD70,CDCP1,CDK6,CECR1,CENPE,CENPJ,CLIC3,COL1A2,COL4A1,CRYAB,CSPG4,CTSH,CXCL12,CYB5R2,DNER,DSG2,DSP,DYSF,EDN1,EFNB2,EGFL7,EGR1,EPHB4,EPOR,EXTL2,F3,FAM129A,FAS,FAT1,FGD5,FGG,FHL1,FRYL,GOLGA8A/GOLGA8B,HK2…	159
Cancer, Cellular Movement, Organismal Injury and Abnormalities, Tumor Morphology	invasion of tumor cells	1.31e-05		1.072	CTSB,CXCL12,EDN1,F2R,F3,FAS,ITGA2,MMP1,NEDD9,NRP1,PALLD,POSTN,SDC1,SFRP1,SNAI2,VEGFC,WNT5A	17
Cell Morphology	cell spreading	1.4e-05		-0.47	CADM1,CD9,CRYAB,CSPG4,CXCL12,EFNA1,IGF2R,IGFBP5,ITGA2,KITLG,MPRIP,MYH10,NEDD9,PAK1,PALLD,PECAM1,PODXL,POSTN,SDC1,SNAI2,TNC,VCAM1,VWF	23
Cellular Movement, Hematological System Development and Function, Immune Cell Trafficking, Inflammatory Response	migration of peripheral blood monocytes	1.41e-05		-1.026	APP,CCL2,CXCL12,PECAM1,PPARG	5
Cell Morphology, Cell-To-Cell Signaling and Interaction	structure of intercellular junctions	1.44e-05			APP,CDH2,PERP	3
Cellular Movement, Hematological System Development and Function, Immune Cell Trafficking, Inflammatory Response	transendothelial migration of monocytes	1.45e-05	Decreased	-2.213	CCL2,CXCL12,PECAM1,PPARG,TIMP3,VCAM1	6
Cancer, Gastrointestinal Disease, Organismal Injury and Abnormalities	digestive system cancer	1.46e-05		0.761	AAMDC,ABI3BP,ACADVL,ACTG2,ACVRL1,ADA,ADAM23,ADAMTS1,ADARB1,ADD3,ADIRF,ADORA2B,AEBP1,AFAP1L2,AFP,AGAP6 (includes others),AGTR1,AHI1,AHNAK,AHR,AHSA2,AKAP17A,ALDH1A1,ALPP,AMT,ANGPTL4,ANTXR2,ANXA3,APBB1IP,APP,ARGLU1,ARHGAP33,ARMCX2,ASPM,ASS1,ATF4,ATL1,ATP2B1,B3GALNT1,BBX,BCLAF1,BEX1,BGN,BIRC3,BLZF1,BMP4,BMP6,BNIP3,C10orf35,C1orf115,C1orf198,C1QTNF5,CA12,CABLES1,CABYR,CADM1,CALD1,CAP2,CARD8,CASZ1,CBLB…	394
Organismal Injury and Abnormalities	nodule	1.48e-05		-0.436	ALDH1A1,ANXA3,APLN,APP,BMP4,BMP6,CTSB,PRDX5,SMAD6,TGM2,WNT5A	11
Organ Morphology, Reproductive System Development and Function, Tissue Development	involution of mammary gland	1.5e-05			AEBP1,ATF4,CCND2,IGFBP5,LBH,MFGE8,TIMP3	7
Dermatological Diseases and Conditions, Organismal Injury and Abnormalities	psoriasis	1.5e-05			ANXA3,CCL2,CCND2,CNN1,COL1A2,CSPG4,CTSB,CXCL5,EFNB2,EGR1,GBP1,GJB2,HSPH1,IFI27,IFIT1,IL24,ISG20,ITGA2,LILRB1,LRIG1,ME1,MEIS3P1,MMP1,NRP1,OSBPL1A,POSTN,PPARG,RXRA,SERPINB2,SOCS2,SPC25,TAGLN,TEK,TIMP3,TNC,TXNIP,VCAM1,VWF,WNT5A	39
Cancer, Gastrointestinal Disease, Organismal Injury and Abnormalities	colorectal neoplasia	1.51e-05			ABI3BP,ACADVL,ACVRL1,ADAM23,ADAMTS1,ADARB1,ADD3,ADIRF,AEBP1,AFAP1L2,AFP,AGAP6 (includes others),AHI1,AHNAK,AHSA2,AKAP17A,ALPP,ANGPTL4,ANTXR2,ANXA3,APBB1IP,ARGLU1,ARHGAP33,ARMCX2,ASPM,ASS1,ATF4,ATP2B1,BBX,BEX1,BMP6,C10orf35,C1orf115,C1QTNF5,CA12,CABYR,CADM1,CALD1,CARD8,CASZ1,CCDC18,CCL2,CCND2,CD34,CD9,CD93,CDCP1,CDH2,CDH5,CECR1,CGNL1,CHRNA5,CHST15,CLDN1,CLIC3,COBLL1,COL1A2,COL4A1,COL4A6,COL8A1,COX…	250
Cellular Development, Connective Tissue Development and Function, Tissue Development	differentiation of fibroblasts	1.54e-05		0.745	CCL2,CREB1,EDN1,F2R,F2RL1,HYAL2,IRS2,POSTN,PPARG,THY1	10
Cellular Movement	migration of breast cancer cell lines	1.62e-05		-0.552	AHR,BMP6,CCL2,CD9,CDH2,CXCL12,CXCL5,DUSP6,EPOR,FOXC1,IL32,MFNG,MTUS1,MYH10,NDRG1,NRP1,PAK1,PALLD,SDC1,SNAI2,TGM2,WNT5A	22
Cellular Movement	migration of leukemia cell lines	1.64e-05		-0.922	APP,CCL2,CXCL12,F2R,NEDD9,RHOU,TGM2,TNC,TRPC1,VCAM1,WNT5A	11
Cellular Development, Connective Tissue Development and Function, Skeletal and Muscular System Development and Function, Tissue Development	differentiation of chondrocytes	1.72e-05		-0.281	ACVRL1,BMP4,BMP6,EFEMP1,GREM1,OSR1,RUNX3,SMAD6,SNAI2,SOX9,STC1,WNT5A	12
Cellular Development, Cellular Growth and Proliferation, Connective Tissue Development and Function, Tissue Development	cell proliferation of fibroblasts	1.76e-05		-0.254	AEBP1,AHR,ATF4,BMP4,CCL2,CCND2,CDK6,CREB1,CTSB,DSG2,EDN1,FAS,FOXC1,IL24,NDRG1,NPPB,NPR3,PDGFC,POSTN,PPARG,RBM3,SFRP1,SULF1,TXNIP,TXNRD2,WNT5A,XRCC2	27
Cellular Development, Cellular Growth and Proliferation, Organ Development, Skeletal and Muscular System Development and Function, Tissue Development	proliferation of smooth muscle cells	1.77e-05		-0.682	BMP4,CCL2,CDK6,CREB1,CXCL12,EDN1,EFNB2,EGR1,F3,FHL1,IGFBP5,ITGA2,LRRFIP1,MMP1,NPR3,PAK1,POSTN,PPARG,RBPJ,S1PR1,TFPI2,TGM2,TNC	23
Cell-To-Cell Signaling and Interaction	activation of connective tissue cells	1.78e-05		0.35	BAMBI,CXCL12,EDN1,GREM1,IL11,IL32,MMP1,NDN,NPPB,PALLD,PDGFC,PPARG,STC1,VCAM1,WNT5A	15
Cancer, Organismal Injury and Abnormalities, Tumor Morphology	invasion of malignant tumor	1.78e-05		0.577	CCL2,CTSB,CXCL12,EDN1,F2R,F3,IGFBP5,IL24,ITGA2,NEDD9,NRP1,POSTN,SFRP1,SNAI2,WNT5A	15
Cardiovascular Disease, Developmental Disorder, Organismal Injury and Abnormalities	hypertrophy of heart	1.8e-05		-0.999	ACTG2,AGTR1,AHR,APLN,BMP4,CREB1,CRYAB,CTSB,CXCL12,EDN1,EPOR,F2R,F2RL1,HOPX,IGF2R,IL11,MAP2K4,MMP1,MYH10,PDGFC,POSTN,RGS2,RGS4,SLC25A4,TIMP3,TRPC1	26
Cardiovascular System Development and Function, Organismal Development	growth of blood vessel	1.82e-05		0.647	AGTR1,BMP6,CTSB,CXCL12,EDN1,F2RL1,FOXC1,NDP,NRP1,PPARG,VEGFC	11
Cell-To-Cell Signaling and Interaction	attachment of blood cells	1.89e-05	Decreased	-2.183	BMP4,CXCL12,ICAM2,PODXL,VCAM1,VWF	6
Cell-To-Cell Signaling and Interaction, Hematological System Development and Function, Hypersensitivity Response, Immune Cell Trafficking, Inflammatory Response	adhesion of mast cells	1.89e-05		1.091	CADM1,F2R,KIT,KITLG,PAK1,VCAM1	6
Cell-To-Cell Signaling and Interaction, Connective Tissue Development and Function, Hepatic System Development and Function	activation of hepatic stellate cells	1.9e-05		0.126	BAMBI,CXCL12,EDN1,NDN,NPPB,PDGFC,PPARG,WNT5A	8
Cancer, Organismal Injury and Abnormalities	head and neck neoplasia	1.92e-05		1.526	ACAD11,ADAMTS1,ADARB1,AEBP1,AGAP6 (includes others),AGTR1,AHNAK,AKAP17A,ALPP,APBB1IP,ARHGAP33,ARMCX2,ASPM,ASS1,BAIAP2L2,BCLAF1,BGN,BMP4,BMP6,C12orf57,C2orf69,CABYR,CADM1,CARD8,CASZ1,CCDC18,CCND2,CD34,CDK6,CHST15,CNN1,COL4A1,COL4A6,CRIP2,CRYAB,CSPG4,CTSB,CTSH,CXCL12,DBT,DCBLD2,DHCR7,DSG2,ECM1,EDN1,EFEMP1,EFNB2,EGR1,EPHB4,ESX1,FBLN2,FGD5,FOXC1,FRYL,GLT8D2,GOLGA8A/GOLGA8B,GXYLT1,HAPLN1,HIST1H2BD,HK2…	156
Cardiovascular Disease	peripheral vascular disease	1.94e-05		0.339	ACVRL1,ADA,AGTR1,APP,CECR1,CHRNA5,COL1A2,COL4A1,CTSB,CXCL12,EDN1,F2R,FAS,HSPH1,HTATIP2,IGFBP5,KCTD12,NEDD9,NNMT,NPPB,NPR3,P3H2,PRKCH,SLC2A3,SNAP25,SOX18,THY1,UST,VCAM1,VWF	30
Cardiovascular System Development and Function, Cell Morphology, Cellular Development, Organismal Development, Tissue Development	branching of endothelial cells	2.18e-05		0.157	APLN,CCL2,EFNB2,EPHB4,KITLG,RBPJ,RGS4,TEK,TNC,VEGFC	10
Cellular Development, Tissue Development	differentiation of epithelial tissue	2.22e-05	Decreased	-2.016	ACVRL1,BMP4,BMP6,CDH5,COL4A1,DSP,EDF1,EDN1,IL24,KIT,KITLG,LRIG1,NRP1,OSR1,PPARG,PRKCH,RASIP1,RBPJ,RNF144B,RXRA,SH3PXD2A,SOX9,TAGLN,TAGLN2,TMEM100,TXNIP,VEGFC	27
Organ Morphology, Organismal Functions	healing of muscle	2.27e-05			CXCL12,HOPX,KIT,NDN	4
Embryonic Development, Hair and Skin Development and Function, Organ Development, Organismal Development, Tissue Development	formation of skin	2.31e-05		-1.822	BMP4,CCND2,CLDN1,COL1A2,DSP,ELOVL4,IGFBP5,ITGA2,KIT,KRT34,LRIG1,NSDHL,PALLD,PPARG,PRKCH,RBPJ,RNF144B,RUNX3,RXRA,SH3PXD2A,SNAP25,SOX18,SOX9,TGM2,THY1,TXNIP,VEGFC	27
Cardiovascular Disease, Organismal Injury and Abnormalities	coronary disease	2.31e-05			ACAT2,ADA,ADORA2B,AGTR1,AHR,APLN,APP,CCL2,CDCP1,CERS6,CHRNA5,CXCL12,EDN1,EPOR,F2R,F2RL1,LRIG1,LRRC17,NNMT,NPPB,NPR3,POSTN,PPARG,PRKCH,PTPRM,S1PR1,VWF	27
Cell-To-Cell Signaling and Interaction, Cellular Movement	recruitment of cells	2.4e-05		0.157	ADORA2B,AHR,APP,CCL2,CD93,CDH5,CRYAB,CXCL12,CXCL5,EDN1,EFNB2,EGR1,F2RL1,F3,KITLG,MMP1,PECAM1,PPARG,RXRA,S1PR1,SDC1,SFRP1,TEK,THY1,TNC,VCAM1,VWF	27
Cell-To-Cell Signaling and Interaction, Hematological System Development and Function, Immune Cell Trafficking, Inflammatory Response	activation of leukocytes	2.45e-05		0.856	ADA,ADORA2B,AHNAK,AHR,APP,BCLAF1,CADM1,CBLB,CCL2,CD93,CTSH,CXCL12,CXCL5,DUSP22,EDN1,EFNB2,F2RL1,FAS,FGG,FOXD1,HSPH1,HYAL2,IGF2R,IL24,KIT,KITLG,LILRB1,MAGT1,MGST1,NDRG1,NFKBIZ,PAG1,PECAM1,RBPJ,SFRP1,SOCS2,TGM2,THY1,TNC,TNFRSF21,TNFRSF6B,TXNIP,VCAM1,WNT5A	44
Cellular Movement	cell movement of breast cancer cell lines	2.54e-05		-0.428	AHR,BMP6,CCL2,CD9,CDH2,CXCL12,CXCL5,DUSP6,EPOR,FOXC1,IL32,ITGA2,LRIG1,MFNG,MTUS1,MYH10,NDRG1,NRP1,PAK1,PALLD,SDC1,SNAI2,TGM2,WNT5A	24
Cancer, Organismal Injury and Abnormalities, Respiratory Disease	respiratory system tumor	2.56e-05		0.842	ADAM23,ADAMTS1,AGAP6 (includes others),AHNAK,AHR,ALPP,ANGPTL4,ANTXR2,ANXA3,APBB1IP,ARHGAP33,BAIAP2L2,CABYR,CADM1,CALD1,CCL2,CD34,CD9,CDK6,CECR1,CENPJ,CEP135,CHRNA5,COBLL1,CRIP2,CRYAB,CSPG4,CTSB,DNER,DUSP6,DYSF,EGFL7,EGR1,EPHB4,F3,FAM198B,FAS,FAT1,FBLN2,FGB,FGG,FHL1,FRYL,GRB14,HIST1H2BD,HK2,HRCT1,HTATIP2,ICAM2,IGF2R,KIF21A,KIT,KRT7,MAP2K4,MMP1,MTUS1,NDRG1,NEDD9,NEFH,NKTR,NLGN2,NPR3,PCDH10,PECAM1,P…	100
Cell Signaling, Molecular Transport, Small Molecule Biochemistry, Vitamin and Mineral Metabolism	release of Ca2+	2.68e-05		-0.552	APP,BNIP3,CCL2,CERS6,CXCL12,EDN1,F2R,F2RL1,FAS,FIS1,KCNIP3,NDN,PECAM1,RGS2,RGS4,RGS7,S1PR1,WNT5A	18
Cellular Movement, Hematological System Development and Function, Hematopoiesis	mobilization of hematopoietic progenitor cells	2.69e-05		-0.505	CCL2,CXCL12,IL11,KIT,KITLG,RUNX3,VCAM1	7
Cancer, Cellular Movement, Organismal Injury and Abnormalities, Tumor Morphology	invasion of cancer cells	2.69e-05		0.913	CTSB,CXCL12,EDN1,F2R,F3,ITGA2,NEDD9,NRP1,POSTN,SFRP1,SNAI2,WNT5A	12
Cell-To-Cell Signaling and Interaction	adhesion of leukemia cell lines	2.7e-05		-1.472	CCL2,CXCL12,DYSF,EGFL7,EGR1,RHOU,SERPINB2,TGM2,TNC,TNFRSF6B,VCAM1	11
Cell-To-Cell Signaling and Interaction, Cellular Movement, Hematological System Development and Function, Immune Cell Trafficking	recruitment of leukocytes	2.74e-05		0.52	ADORA2B,AHR,APP,CCL2,CD93,CDH5,CRYAB,CXCL12,CXCL5,EDN1,EGR1,F2RL1,F3,KITLG,MMP1,PECAM1,PPARG,RXRA,S1PR1,SDC1,SFRP1,THY1,TNC,VCAM1,VWF	25
Cancer, Organismal Injury and Abnormalities, Reproductive System Disease	female genital tract adenocarcinoma	2.77e-05			ABI3BP,ACAD11,ACSL3,ACTG2,ADAM23,ADAMTS1,ADD3,AEBP1,AFAP1L2,AGAP6 (includes others),AHNAK,ALDH1A1,ALPP,ANXA3,APBB1IP,APP,ARMCX2,ASPM,ATL1,ATP2B1,B3GALNT1,BAIAP2L2,BCLAF1,BMP6,CAP2,CASZ1,CCDC14,CCDC18,CD68,CDH2,CENPE,CENPJ,CEP135,CHRNA5,CHST15,CNN1,COL1A2,COL4A6,CSPG4,CXCL12,DENND2A,DHCR7,DNER,DSE,DSP,DYSF,EFNA1,F2R,F2RL1,F3,FAM175A,FAM198B,FAM213A,FAM69A,FAT1,FGG,FIG4,FOXD1,GBP1,GOLGA8A/GOLGA8B,H…	163
Cardiovascular System Development and Function, Organ Morphology, Organismal Development	morphology of heart ventricle	2.81e-05			BMP4,CASZ1,CCND2,COX7A1,EDN1,EFNA1,EPOR,F2R,IGF2R,MAP2K4,MYH10,PPARG,RGS2,RXRA,SLCO2A1,TEK,TIMP3,TXNIP,TXNRD2,VCAM1	20
Cellular Development, Cellular Growth and Proliferation	cell proliferation of carcinoma cell lines	2.84e-05		0.979	CCL2,CDCP1,CREB1,CSPG4,CXCL12,EGR1,EPOR,ESX1,F3,FBLN2,HK2,HNRNPA2B1,IGF2R,KITLG,LILRB1,MMP1,MTUS1,NRP1,PAK1,PDGFC,POSTN,PPARG,RXRA,SFRP1,SOX9,TFPI2,TRPC1,TXNIP,VCAM1,WNT5A	30
Cell-To-Cell Signaling and Interaction	binding of bone marrow cells	2.96e-05		0.713	BGN,CXCL12,F2R,KITLG,PECAM1	5
Post-Translational Modification	phosphorylation of protein	3.05e-05		1.01	ACVRL1,AFAP1L2,AHR,APLN,APP,BIRC3,BMP4,CBLB,CCL2,CCND2,CD34,CD9,CDK6,CHST15,CREB1,DNAJC10,DUSP6,EDN1,EFNA1,EFNB2,EPHB4,EPOR,F2R,F2RL1,FAM129A,FAS,KIT,KITLG,MAP2K4,MMP1,MPRIP,PAG1,PAK1,PECAM1,PHIP,PRKCH,RUNX3,SOX9,TEK,THY1,VEGFC,VWF,WNT5A	43
Cell Cycle	cell cycle progression	3.1e-05		0.478	ACVRL1,ADARB1,ADORA2B,AFAP1L2,AHNAK,AHR,APP,BMP4,BMP6,CABLES1,CALD1,CCND2,CD70,CDH5,CDK6,CENPE,CENPJ,CREB1,CRYAB,CXCL12,EDN1,EGR1,EPOR,ESX1,FAS,FOXC1,HYAL1,HYPK,IGFBP5,IL11,IL24,IRS2,ITGA2,KDM5B,KIT,KITLG,LILRB1,LRIG1,MAP2K4,MTUS1,MYH10,NEDD9,PAK1,PCM1,PHIP,PNN,PPARG,PRKCH,RBM3,RHOU,RUNX3,S1PR1,SLFN11,SPC25,SULF1,TERF1,TNC,U2AF1/U2AF1L5,USP22,VEGFC,XRCC2	61
Cancer, Gastrointestinal Disease, Organismal Injury and Abnormalities	colorectal cancer	3.16e-05			ABI3BP,ACADVL,ACVRL1,ADAM23,ADAMTS1,ADARB1,ADD3,ADIRF,AEBP1,AFAP1L2,AFP,AGAP6 (includes others),AHI1,AHNAK,AHSA2,AKAP17A,ALPP,ANGPTL4,ANTXR2,APBB1IP,ARGLU1,ARHGAP33,ARMCX2,ASPM,ASS1,ATF4,ATP2B1,BBX,BEX1,BMP6,C10orf35,C1orf115,C1QTNF5,CABYR,CADM1,CALD1,CARD8,CASZ1,CCDC18,CCL2,CCND2,CD34,CD9,CD93,CDCP1,CDH2,CDH5,CECR1,CGNL1,CHRNA5,CHST15,CLDN1,CLIC3,COBLL1,COL1A2,COL4A1,COL4A6,COL8A1,COX7A1,CPNE8,C…	246
Embryonic Development, Organ Development, Organismal Development	development of lymphatic system	3.24e-05		1.225	ACVRL1,ADA,ADORA2B,AHR,BMP4,CADM1,CBLB,CCBE1,CD70,CD9,CDK6,CREB1,CXCL12,CXCL5,EDN1,EFNA1,EFNB2,EGR1,EPOR,FAS,FOXC1,IGF2R,IL11,KIT,KITLG,LILRB1,LYL1,MAP2K4,MPZL2,PAG1,PECAM1,POFUT1,PPARG,PRKCH,RBPJ,RUNX3,S1PR1,SFRP1,SNAI2,SOCS2,SOX18,TEK,TNFRSF21,USP18,VCAM1,VEGFC,WNT5A	47
Free Radical Scavenging	production of reactive oxygen species	3.25e-05		-0.077	AGTR1,AHR,APLN,APP,CDH5,CXCL12,EDN1,F2R,F2RL1,FAS,HK2,IL11,IL24,IL32,LIPA,MAP2K4,MMP1,MPRIP,MTUS1,PECAM1,PPARG,TAGLN,TGM2,TXNIP,TXNRD2,VCAM1,WNT5A	27
Cell-To-Cell Signaling and Interaction, Hematological System Development and Function, Immune Cell Trafficking	adhesion of immune cells	3.38e-05		-1.665	APP,CADM1,CBLB,CCL2,CD34,CD9,CXCL12,F2R,F3,FAS,FGG,ICAM2,IL11,KIT,KITLG,NEDD9,NRP1,PAK1,PECAM1,PODXL,PPARG,TGM2,THY1,TNFRSF6B,VCAM1,VWF	26
Hematological System Development and Function, Tissue Morphology	quantity of blood cells	3.41e-05		0.598	ADA,ADD3,AHR,APP,ATF4,BCLAF1,BIRC3,BMP4,CBLB,CCBE1,CCL2,CCND2,CD34,CD70,CD9,CDK6,CREB1,CTSB,CXCL12,EFNB2,EGR1,EPOR,F2RL1,F3,FAS,GRAP,GREM1,HYAL2,IGF2R,IL11,KIT,KITLG,LITAF,LRRC32,LYL1,MAP2K4,MFNG,MPZL2,NEDD9,NIPAL3,NPR3,PAG1,PDGFC,PECAM1,PPARG,PRKCH,RBPJ,RUNX3,SDC1,SERPINB2,SERPINB7,SNAI2,TEK,TGM2,TIMP3,TNFRSF21,TNFRSF6B,TXNIP,VCAM1,VWF	60
Cell Signaling, Molecular Transport, Vitamin and Mineral Metabolism	accumulation of Ca2+	3.48e-05		0.573	ADA,APP,CXCL12,CXCL5,EDN1,F2RL1,S1PR1,SOX9	8
Organismal Development, Tissue Development	development of exocrine gland	3.51e-05		-0.063	AHR,APLN,ATF4,BMP4,CREB1,DSG2,FOXC1,IGFBP5,IRS2,KDM5B,LBH,MFGE8,NRP1,PPARG,SOCS2,SOX9,TGM2,TIMP3,WNT5A	19
Cardiovascular System Development and Function, Organ Development	function of heart	3.59e-05		-1.331	ADORA2B,APLN,BGN,BIRC3,COX7A1,CXCL12,DYSF,EDN1,EFNA1,EPOR,IVNS1ABP,KIT,KITLG,LIMS2,MMP1,MYH10,RXRA,TIMP3,TRPC1,TXNIP	20
Cell Death and Survival, Skeletal and Muscular Disorders	apoptosis of muscle cells	3.6e-05		1.414	AGTR1,APP,BMP4,BNIP3,CRYAB,CXCL12,DSP,DUSP6,EDN1,FAS,IL11,IVNS1ABP,KIT,KITLG,MAP2K4,NDN,PPARG,TFPI2,TIMP3,TXNIP,VWF	21
Reproductive System Development and Function	fertility	3.63e-05		1.281	ADAMTS1,AFP,AHR,APP,ATF4,BGN,BMP4,CABLES1,CADM1,CD9,CDK6,EFEMP1,IGF2R,IGFBP5,IL11,IRS2,KDM5B,KIT,KITLG,MFGE8,NLGN2,NPR3,PABPC1L,SNAI2,STC1,SULF1,VASN	27
Gastrointestinal Disease, Hepatic System Disease, Organismal Injury and Abnormalities	liver lesion	3.68e-05		-0.138	ABI3BP,ACADVL,ACTG2,ADA,ADAM23,ADAMTS1,ADARB1,ADORA2B,AEBP1,AFP,AGTR1,AHI1,AHNAK,AHR,ALDH1A1,ALPP,AMT,ANTXR2,ANXA3,ARGLU1,ASPM,ASS1,ATL1,B3GALNT1,BCLAF1,BIRC3,BLZF1,BMP6,CA12,CABYR,CAP2,CASZ1,CBLB,CCDC18,CCL2,CCNL1,CD34,CDCP1,CDH2,CDH5,CENPE,CEP19,CNN1,COBLL1,COL1A2,COL4A1,COL4A6,CPNE8,CREB1,CRIP2,CTSB,CXCL12,CXCL5,DCBLD2,DENND2A,DHCR7,DNAJC10,DPYSL3,DSE,DYSF,DZIP1,ECM1,EFEMP1,EFNB2,EGFL7,EGR1,EN…	210
Cancer, Gastrointestinal Disease, Organismal Injury and Abnormalities	upper gastrointestinal tract cancer	3.71e-05		0.849	ADA,ADARB1,ADD3,AHNAK,AMT,ANTXR2,BGN,BMP4,C1orf198,CALD1,CBLB,CCND2,CDH2,CDH5,CDK6,CENPJ,CGNL1,CNN1,COBLL1,COL1A2,COL4A1,COL8A1,CRIP2,CRYAB,CSPG4,CTSH,CXCL12,DBT,DCBLD2,DPYSL3,DSE,DSG2,DSP,DYSF,FAT1,FBLN2,FGD5,GRB14,HK2,HOPX,IGF2R,IGFBP5,IL24,INPP4B,KIT,KRT7,LAPTM4B,LRIG1,LRRC17,MN1,MPRIP,MTUS1,NEDD9,NEFH,NKTR,NLGN2,NLRP8,NPPB,NPR3,NRCAM,OSBPL6,OSR1,PCDH10,PDGFC,PHGDH,PLOD2,POSTN,PPARG,PRICKLE2,P…	104
Cardiovascular System Development and Function	vasoconstriction of blood vessel	3.78e-05		0.66	ADORA2B,AGTR1,AHR,APLN,APP,ATP2B1,EDN1,F2R,FGB,FGG,RGS2,SMAD6	12
Organismal Injury and Abnormalities	damage of epithelial tissue	3.78e-05		1.756	APP,BNIP3,CDH5,CLDN1,EGR1,F2R,F3,PAK1,PECAM1,RNASE1,S1PR1,TEK	12
Cardiovascular Disease, Organismal Injury and Abnormalities	occlusion of artery	3.91e-05	Decreased	-2.4	ACAT2,ADA,AGTR1,AHR,ANGPTL4,APP,BIRC3,CCL2,CD68,CDCP1,CERS6,CXCL12,ECSCR,EDN1,EGR1,F2R,F3,FGG,GREM1,LRIG1,LRRC17,MFGE8,NCEH1,NNMT,NPPB,NPR3,PECAM1,PPARG,PRKCH,PTPRM,S1PR1,TIMP3,VCAM1,VWF	34
Cellular Movement, Hematopoiesis, Immune Cell Trafficking, Inflammatory Response	cell movement of bone marrow cells	3.91e-05		-1.414	CCL2,CD9,CXCL12,KITLG,PECAM1,VCAM1	6
Cardiovascular Disease, Organismal Injury and Abnormalities	abnormality of left ventricle	3.92e-05	Increased	2.236	AGTR1,ANGPTL4,BGN,DSG2,DSP,EFNA1,EPOR,F2R,IGF2R,MMP1,MYH10,RXRA,SLCO2A1,SMAD6,SOX9,TIMP3,TXNIP,VCAM1	18
Cellular Development, Hematological System Development and Function	differentiation of blood cells	3.96e-05		-0.014	ADA,ADORA2B,AHR,APP,ATF4,BMP4,CADM1,CBLB,CCL2,CD34,CD70,CDK6,CXCL12,CXCL5,DCBLD2,DDIAS,EBP,EFNB2,EGR1,EPHB4,EPOR,FAS,GREM1,HOXB8,HYAL2,ICAM2,IGF2R,KIT,KITLG,LYL1,MPZL2,NRP1,PALLD,PECAM1,PIR,POFUT1,PPARG,PRKCH,RBPJ,RUNX3,RXRA,S1PR1,SFRP1,SNAI2,SOCS2,TEK,TNFRSF6B,TXNRD2,U2AF1/U2AF1L5,USP18,VEGFC	51
Tissue Development	formation of gland	3.96e-05		0.168	ADAMTS1,AHR,APLN,ATF4,BMP4,CREB1,DSG2,IGFBP5,IRS2,KDM5B,LBH,MFGE8,NRP1,PPARG,SOCS2,SOX9,SULF1,TGM2,TIMP3,WNT5A	20
Connective Tissue Disorders, Developmental Disorder, Hereditary Disorder, Neurological Disease, Organismal Injury and Abnormalities, Skeletal and Muscular Disorders	autosomal recessive primary microcephaly	4.11e-05			ASPM,CDK6,CENPE,CENPJ,CEP135	5
Embryonic Development, Organismal Development	growth of embryo	4.16e-05	Increased	2.583	ACVRL1,AHR,APLN,APP,ASPM,BMP4,BMP6,CDH5,CDK6,CENPJ,CXCL12,EDN1,F2R,F2RL1,GREM1,IGFBP5,IRS2,KCNIP3,KDM5B,KIT,KITLG,LLGL1,MFGE8,NDN,OSR1,PPARG,S1PR1,SCN1B,SOX9,TERF1,TNC,VEGFC,WNT5A	33
Cancer, Hematological Disease, Organismal Injury and Abnormalities	lymphoid cancer	4.25e-05		-1.431	ABI3BP,ACAD11,ACVRL1,ADA,AFAP1L2,AGAP6 (includes others),AGTR1,AHI1,AHNAK,AHR,AKAP17A,ALDH1A1,ALPP,ANGPTL4,ANXA3,APP,ARHGAP33,ASPM,ATL1,BCLAF1,BIRC3,CADM1,CALD1,CARD8,CBLB,CCL2,CCND2,CD34,CD68,CD70,CDCP1,CDK6,CECR1,CENPE,CENPJ,CLIC3,COL1A2,COL4A1,CSPG4,CTSH,CXCL12,CYB5R2,DNER,DSG2,DSP,DYSF,EDN1,EFNB2,EGFL7,EGR1,EPHB4,EPOR,F3,FAM129A,FAS,FAT1,FGD5,FGG,FHL1,FRYL,GOLGA8A/GOLGA8B,HK2,HSD17B7,HYPK,IFI…	148
Cardiovascular Disease, Organismal Injury and Abnormalities	atherosclerosis	4.29e-05	Decreased	-2.4	ACAT2,ADA,AGTR1,AHR,ANGPTL4,APP,BIRC3,CCL2,CD68,CDCP1,CERS6,ECSCR,EDN1,EGR1,F2R,F3,FGG,GREM1,LRIG1,LRRC17,MFGE8,NCEH1,NNMT,NPPB,NPR3,PECAM1,PPARG,PRKCH,PTPRM,S1PR1,TIMP3,VCAM1,VWF	33
Connective Tissue Disorders, Inflammatory Disease, Inflammatory Response, Organismal Injury and Abnormalities, Skeletal and Muscular Disorders	inflammation of joint	4.41e-05		1.233	ADA,ADAMTS1,AHI1,AHR,ARHGAP33,ATP2B1,BGN,BMP4,CALD1,CARD8,CCL2,CD68,CD70,CDK6,CERS6,COL4A6,CRYAB,CTSB,CXCL12,CXCL5,EDN1,EPOR,F2RL1,FAS,FCN3,FGB,FGG,GLIPR2,HYAL1,HYAL2,IGFBP5,IL32,KIT,MMP1,NRP1,PCM1,PECAM1,PHIP,POSTN,PPARG,PPM1H,PRDX5,RBPJ,RUNX3,S1PR1,SCML1,SCN1B,SDC1,SERPINB2,SNAI2,SNAP25,ST6GALNAC4,TFPI2,TIMP3,TNC,TNFRSF21,TNFRSF6B,TPM2,VCAM1,WNT5A	60
Cardiovascular System Development and Function	neovascularization of organ	4.45e-05		0.739	CDH5,EFNB2,F2R,F3,KIT,MFGE8,NDP,NRP1,PDGFC,SFRP1,VCAM1,VEGFC	12
Cellular Movement, Skeletal and Muscular System Development and Function	cell movement of smooth muscle cells	4.51e-05		-1.286	CCL2,CDK6,CREB1,CRIP2,EGFL7,EGR1,F2R,F3,FHL1,IGFBP5,PAK1,POSTN,S1PR1,TEK,TFPI2	15
Connective Tissue Disorders, Developmental Disorder, Hereditary Disorder, Organismal Injury and Abnormalities, Skeletal and Muscular Disorders	Marfan's syndrome	4.57e-05			AGTR1,CNN1,COL1A2,LTBP2,MYH10,RUNX3,TAGLN	7
Hematological System Development and Function, Tissue Development	accumulation of blood cells	4.59e-05		0.641	AHR,BGN,BMP4,CCL2,CD70,CRYAB,CXCL12,EDN1,EGR1,F2R,F3,FAS,IL11,ITGA2,KIT,POSTN,RBPJ,RUNX3,S1PR1,TNFRSF21,VCAM1,VEGFC	22
Cell-To-Cell Signaling and Interaction, Connective Tissue Development and Function	adhesion of fibroblasts	4.6e-05		1.254	CADM1,CDH2,CXCL12,IGF2R,LTBP2,POSTN,THY1,TNC	8
Metabolic Disease	glucose metabolism disorder	4.64e-05		-1.294	ACADVL,ACAT2,ADARB1,ADORA2B,AEBP1,AGTR1,AHI1,ALDH1A1,APLN,APP,ATF4,BMP4,CA12,CBLB,CCL2,CCND2,CD34,CEP19,COL1A2,COL4A1,COL4A6,COL8A1,CSPG4,CTSB,CTSH,CXCL12,DPYSL3,ECM1,EDN1,EGR1,EPOR,F2R,F2RL1,F3,FAS,FOXC1,GLIPR2,HAPLN1,HK2,HYAL1,HYAL2,IFIT1,IFITM3,IRS2,LILRB1,LIPA,LRIG1,LRRC32,MYO1B,NNMT,NPPB,PAK1,PECAM1,PILRB,PPARG,PTPRM,RBPJ,RGS4,RUNX3,SCN1B,SOCS2,SULF1,TEK,TGM2,THY1,TIMP3,TNC,TSPAN18,TSPAN5,TU…	73
Gene Expression	expression of RNA	4.66e-05		0.879	AAMDC,ACVRL1,ADA,ADIRF,AEBP1,AFAP1L2,AHI1,AHR,APP,ASPM,ATF4,BAMBI,BCLAF1,BEX1,BLZF1,BMP4,BMP6,CCL2,CD34,CD9,CDH2,CDK6,CENPJ,CITED4,CREB1,CRYAB,CTSH,DLX1,DUSP22,ECM1,EDF1,EDN1,EFEMP1,EFNA1,EGR1,EPOR,ESX1,F2R,F2RL1,FAS,FOXC1,FOXD1,GRAP,GREM1,HNRNPA2B1,HNRNPU,HOPX,HSPH1,HTATIP2,HYAL2,IGFBP5,IL11,ISG20,IVNS1ABP,KCNIP3,KDM5B,KIT,LBH,LDOC1,LILRB1,LITAF,LRRC32,LRRFIP1,LYL1,MAP2K4,MEG3,MIF4GD,MN1,NDFIP2,…	108
Cancer, Gastrointestinal Disease, Organismal Injury and Abnormalities	upper gastrointestinal tract tumor	4.75e-05		0.728	ADA,ADARB1,ADD3,AHNAK,AHR,AMT,ANTXR2,BGN,BMP4,C1orf198,CALD1,CBLB,CCND2,CDH2,CDH5,CDK6,CENPJ,CGNL1,CNN1,COBLL1,COL1A2,COL4A1,COL8A1,CRIP2,CRYAB,CSPG4,CTSH,CXCL12,DBT,DCBLD2,DPYSL3,DSE,DSG2,DSP,DYSF,FAT1,FBLN2,FGD5,GRB14,HK2,HOPX,IGF2R,IGFBP5,IL24,INPP4B,KIT,KRT7,LAPTM4B,LRIG1,LRRC17,MN1,MPRIP,MTUS1,NEDD9,NEFH,NKTR,NLGN2,NLRP8,NPPB,NPR3,NRCAM,NUDT11,OSBPL6,OSR1,PCDH10,PDGFC,PHGDH,PLOD2,POSTN,PPARG…	106
Cell-To-Cell Signaling and Interaction, Hematological System Development and Function, Immune Cell Trafficking	adhesion of mononuclear leukocytes	4.83e-05	Decreased	-2.663	CBLB,CCL2,CD34,CXCL12,F3,FAS,ICAM2,IL11,NEDD9,PECAM1,PPARG,TNFRSF6B,VCAM1,VWF	14
Embryonic Development, Organ Development, Organismal Development, Skeletal and Muscular System Development and Function, Tissue Development	formation of muscle	4.9e-05		-0.048	AEBP1,AHR,BGN,BMP4,CDH2,CRYAB,CXCL12,DYSF,EDN1,EPOR,F2RL1,FHL1,FOXC1,HOPX,IGFBP5,MYH10,RBPJ,RGS2,RGS4,RXRA,SDC1,SGCE,SOCS2,TGM2,TRPC1,TSHZ3,VCAM1,WNT5A	28
Cardiovascular System Development and Function, Tissue Morphology	permeability of vascular system	5.12e-05		1.564	APP,CDH5,CREB1,CXCL12,F2R,F3,MFGE8,NPPB,PAK1,PECAM1,RNASE1,S1PR1,TEK,VEGFC,VWF	15
Hematological System Development and Function, Immune Cell Trafficking, Inflammatory Response, Tissue Development	accumulation of leukocytes	5.17e-05		0.339	AHR,BGN,BMP4,CCL2,CD70,CXCL12,EDN1,EGR1,F2R,F3,FAS,IL11,ITGA2,KIT,POSTN,RBPJ,RUNX3,S1PR1,TNFRSF21,VCAM1,VEGFC	21
Hematological System Development and Function, Tissue Development	accumulation of myeloid cells	5.18e-05		1.142	AHR,BMP4,CCL2,CRYAB,CXCL12,EDN1,EGR1,F2R,F3,FAS,IL11,ITGA2,KIT,POSTN,VCAM1,VEGFC	16
Cell Death and Survival	cell death of immune cells	5.24e-05		1.662	ADA,AFP,AHR,ANTXR2,APP,BIRC3,BMP4,CCL2,CCND2,CD70,CD9,CREB1,CTSB,CXCL12,EFNA1,EGR1,EPOR,ESX1,F2R,FAS,IL11,IL24,IRS2,KIT,KITLG,LILRB1,LRIG1,MAP2K4,NCEH1,NPPB,PDGFC,PECAM1,PERP,PPARG,SERPINB2,SMAD6,SNAI2,TGM2,TNFRSF21,TNFRSF6B,WNT5A	41
Cell-To-Cell Signaling and Interaction	adhesion of blood cells	5.39e-05		-1.426	APP,CADM1,CBLB,CCL2,CD34,CD9,CXCL12,F2R,F3,FAS,FGG,ICAM2,IL11,ITGA2,KIT,KITLG,NEDD9,NRP1,PAK1,PECAM1,PODXL,PPARG,TGM2,THY1,TNFRSF6B,VCAM1,VWF	27
Cell Death and Survival	cell death of blood cells	5.43e-05		1.529	ADA,AFP,AHR,ANTXR2,APP,BIRC3,BMP4,CCL2,CCND2,CD70,CD9,CREB1,CTSB,CXCL12,EFNA1,EGR1,EPOR,ESX1,F2R,FAS,IL11,IL24,IRS2,KIT,KITLG,LILRB1,LRIG1,LYL1,MAP2K4,NCEH1,NPPB,PALLD,PDGFC,PECAM1,PERP,PPARG,SERPINB2,SMAD6,SNAI2,TGM2,TNFRSF21,TNFRSF6B,WNT5A	43
Cardiovascular System Development and Function, Organismal Development	maturation of blood vessel	5.58e-05			ACVRL1,APLN,CDH5,LYL1,S1PR1	5
Cellular Movement, Hematological System Development and Function, Immune Cell Trafficking, Inflammatory Response	transmigration of phagocytes	5.61e-05		-1.964	APP,CCL2,COL4A1,CXCL12,CXCL5,ICAM2,PECAM1,PPARG,TIMP3,VCAM1	10
Cellular Movement	cell movement of muscle cells	5.81e-05		-1.286	CCL2,CDK6,CREB1,CRIP2,EGFL7,EGR1,F2R,F3,FHL1,IGFBP5,PAK1,POSTN,S1PR1,TEK,TFPI2,TRPC1	16
Cell-To-Cell Signaling and Interaction, Hematological System Development and Function, Immune Cell Trafficking, Inflammatory Response	adhesion of phagocytes	5.9e-05		-1.258	CADM1,CCL2,CD34,F2R,F3,ICAM2,KIT,KITLG,PAK1,PPARG,THY1,TNFRSF6B,VCAM1,VWF	14
Cellular Movement, Skeletal and Muscular System Development and Function	migration of smooth muscle cells	5.9e-05		-1.082	CCL2,CDK6,CRIP2,EGFL7,EGR1,F2R,F3,FHL1,IGFBP5,PAK1,POSTN,S1PR1,TEK,TFPI2	14
Hematological System Development and Function, Inflammatory Response, Tissue Morphology	quantity of macrophages	5.96e-05		-1.633	ADA,BIRC3,CCBE1,CCL2,F2RL1,F3,FAS,GREM1,IL11,KIT,LITAF,MFNG,PDGFC,PPARG,SNAI2,TEK,TGM2	17
Cellular Movement, Hematological System Development and Function, Immune Cell Trafficking, Inflammatory Response	cell movement of peripheral blood monocytes	6.03e-05		-0.663	APP,CCL2,CXCL12,F2R,PECAM1,PPARG	6
Cellular Movement, Skeletal and Muscular System Development and Function	migration of muscle cells	6.15e-05		-1.082	CCL2,CDK6,CRIP2,EGFL7,EGR1,F2R,F3,FHL1,IGFBP5,PAK1,POSTN,S1PR1,TEK,TFPI2,TRPC1	15
Cell-To-Cell Signaling and Interaction	adhesion of carcinoma cell lines	6.35e-05		0.656	CTSB,CXCL12,DSG2,SDC1,TIMP3,VCAM1,VEGFC	7
Cancer, Organismal Injury and Abnormalities, Reproductive System Disease	Prostate Cancer and Tumors	6.42e-05			ACSL3,AEBP1,AGAP6 (includes others),AGTR1,AHNAK,ANTXR2,ANXA3,ASPM,ASS1,B3GALNT1,BAMBI,BCLAF1,BMP6,CADM1,CALD1,CCL2,CD34,CDH2,CDH5,CENPE,COBLL1,CPNE8,DFNA5,EBP,ECM1,EDN1,EGFL7,EGR1,FAS,FAT1,FOXC1,GXYLT1,HAPLN1,INPP4B,IRS2,KIT,KRT7,KRT80,LILRB1,LITAF,MCMDC2,ME1,MFGE8,MMP1,MN1,MTUS1,NDN,NES,NRP1,PAK1,PHLDA1,PODXL,PPARG,PRKCH,PSG5,RBM3,RNF144B,RUNX3,RXRA,SFRP1,SLC2A6,SNAI2,SPOCD1,SPRY1,TACSTD2,TEK,TF…	75
Cancer, Endocrine System Disorders, Organismal Injury and Abnormalities, Reproductive System Disease	high-grade serous ovarian cancer	6.54e-05			AEBP1,POSTN,SNAI2,TIMP3	4
Cellular Movement, Hematological System Development and Function, Immune Cell Trafficking	transmigration of PBMCs	6.54e-05			CXCL12,EFNB2,PECAM1,PPARG	4
Hereditary Disorder, Organismal Injury and Abnormalities, Skeletal and Muscular Disorders	hereditary myopathy	6.56e-05			ACADVL,AHNAK,APP,BGN,CALD1,COL1A2,COL4A1,CRYAB,DSG2,DSP,DYSF,F2R,FHL1,FIG4,FKBP14,HNRNPA2B1,IL32,LIMS2,LITAF,LMOD3,NDRG1,NEFH,PFN2,PLOD2,RUNX3,S1PR1,SCN1B,SLC25A4,TIMP3,TMEM5,TXNRD2	31
Cellular Growth and Proliferation, Lymphoid Tissue Structure and Development	proliferation of lymphatic system cells	6.67e-05		1.418	ADA,AHNAK,AHR,APP,BCLAF1,BIRC3,BMP4,CBLB,CCL2,CCND2,CD70,CDK6,CREB1,CXCL12,EDN1,EFNA1,EFNB2,EGR1,F2R,F2RL1,FAS,GRAP,HNRNPA2B1,IL11,IL24,IRS2,ISG20,KCNIP3,KIT,KITLG,LILRB1,LRRC32,MAP2K4,MFNG,PAG1,PECAM1,PPARG,PRKCH,RGS2,RUNX3,S1PR1,TEK,THY1,TNFRSF21,TNFRSF6B,TXNIP,VCAM1,VWF	48
Cancer, Hematological Disease, Immunological Disease, Organismal Injury and Abnormalities	lymphoproliferative malignancy	6.75e-05	Decreased	-2.074	ABI3BP,ACAD11,ACVRL1,ADA,AFAP1L2,AGAP6 (includes others),AGTR1,AHI1,AHNAK,AHR,AKAP17A,ALDH1A1,ALPP,ANGPTL4,ANXA3,APP,ARHGAP33,ASPM,ATL1,BCLAF1,BIRC3,CADM1,CALD1,CARD8,CBLB,CCL2,CCND2,CD34,CD68,CD70,CDCP1,CDK6,CECR1,CENPE,CENPJ,CLIC3,COL1A2,COL4A1,CSPG4,CTSH,CXCL12,CYB5R2,DNER,DSG2,DSP,DYSF,EFNB2,EGFL7,EGR1,EPHB4,EPOR,F3,FAM129A,FAS,FAT1,FGD5,FGG,FHL1,FRYL,GOLGA8A/GOLGA8B,HK2,HSD17B7,HYPK,IFIT1,IR…	145
Cell Death and Survival	apoptosis of blood cells	6.92e-05		0.772	ADA,AFP,AHR,APP,BIRC3,BMP4,CCL2,CD70,CD9,CREB1,CXCL12,EFNA1,EGR1,EPOR,FAS,IL11,IRS2,KITLG,LILRB1,LRIG1,LYL1,MAP2K4,NCEH1,NPPB,PALLD,PDGFC,PECAM1,PERP,PPARG,SNAI2,TNFRSF21,TNFRSF6B,WNT5A	33
Cellular Movement	transmigration of tumor cell lines	7.42e-05		-0.922	APP,CCL2,CDH5,CXCL12,PAK1,PECAM1,TNC	7
Cancer, Cellular Growth and Proliferation, Organismal Functions, Organismal Injury and Abnormalities, Tumor Morphology	inhibition of tumor cells	7.42e-05		0	HK2,MAP2K4,PPARG,RUNX3,SDC1	5
Cancer, Organismal Injury and Abnormalities	thoracic neoplasm	7.61e-05		0.172	ADAM23,ADAMTS1,AGAP6 (includes others),AHNAK,AHR,ALPP,ANGPTL4,ANTXR2,ANXA3,APBB1IP,ARHGAP33,BAIAP2L2,CABYR,CADM1,CALD1,CCL2,CD34,CD9,CDK6,CECR1,CENPJ,CEP135,CHRNA5,COBLL1,CSPG4,CTSB,DNER,DUSP6,DYSF,EGFL7,EGR1,EPHB4,F3,FAM198B,FAS,FAT1,FGB,FGG,FHL1,FOXC1,FRYL,GRB14,HIST1H2BD,HRCT1,HTATIP2,ICAM2,IGF2R,KIF21A,KIT,KRT7,MAP2K4,MMP1,MTUS1,NDRG1,NEDD9,NEFH,NKTR,NLGN2,NPR3,PCDH10,PECAM1,PFN2,PHIP,PHLDA1,…	97
Cancer, Organismal Injury and Abnormalities	genitourinary carcinoma	8.47e-05			ABI3BP,ACAD11,ACSL3,ADAM23,ADAMTS1,ADD3,ADORA2B,AEBP1,AFAP1L2,AGAP6 (includes others),AHNAK,ALPP,ANTXR2,ANXA3,APBB1IP,APP,ARMCX2,ASPM,ATF4,ATL1,ATP2B1,B3GALNT1,BAIAP2L2,BCLAF1,BGN,BMP4,BMP6,CABLES1,CADM1,CAP2,CASZ1,CCDC14,CCDC18,CCL2,CD34,CD68,CD9,CDH2,CDH5,CENPE,CENPJ,CEP135,CGNL1,CHRNA5,CHST15,COBLL1,COL1A2,COL4A6,CPNE8,CRLF1,CSPG4,CTSB,CTSH,CXCL12,DENND2A,DFNA5,DHCR7,DNAJC10,DNER,DSE,DSP,DUSP1…	212
Reproductive System Development and Function	litter size	8.59e-05		0.29	ADAMTS1,AHR,BGN,BMP4,CABLES1,CD9,CHST15,DSE,EFEMP1,IGF2R,KHDRBS3,LBH,MFGE8,SLC2A3,SNAI2,SULF1	16
Cancer, Neurological Disease, Organismal Injury and Abnormalities	glioma cancer	8.74e-05			ADARB1,ARHGAP33,CCND2,CD93,COL1A2,COL4A1,CSPG4,EFEMP1,GBP1,HNRNPA2B1,IGFBP5,IL32,KIT,NES,NLGN2,PALLD,PDGFC,POLQ,PPARG,RUNX3,SOX9,TNC,TRIM7,TSHZ3,TSPYL5,TUSC3,VCAM1	27
Cell Morphology, Cellular Assembly and Organization, Cellular Function and Maintenance	formation of pseudopodia	8.96e-05		0	ANGPTL4,CDC42EP5,CXCL12,F2RL1,KIT,TNFRSF6B	6
Cell Death and Survival, Organismal Injury and Abnormalities	cell death of endothelial cells	9.05e-05	Increased	2.654	ADAMTS1,APLN,APP,ASS1,CDH5,CXCL12,DUSP6,EDN1,F2RL1,FAS,IL32,ITGA2,LIPA,MFGE8,PECAM1,PPARG,RBPJ	17
Cellular Movement	migration of myeloid cells	9.07e-05	Decreased	-2.772	ALPP,APP,CCL2,COL4A1,CXCL12,CXCL5,F3,FAS,ICAM2,LIPA,PECAM1,PPARG,S1PR1,TGM2,TIMP3,VCAM1	16
Cardiovascular System Development and Function, Tissue Morphology	morphology of artery	9.31e-05			ACVRL1,AGTR1,AHR,BMP4,CDH5,DLX1,EDN1,F2R,MYH10,NRP1,RASIP1,RBPJ,RXRA,TEK,TIMP3	15
Cellular Movement	cell movement of dermal cells	9.32e-05		0.308	AHR,CD9,CSPG4,EFNA1,ITGA2,MMP1,PAK1,POSTN,S1PR1,SERPINB2,SH3PXD2A	11
Cardiovascular Disease, Organismal Injury and Abnormalities	acute coronary syndrome	9.42e-05		0.557	ADORA2B,AGTR1,APP,CXCL12,CXCL5,DUSP6,EDN1,EPOR,F2R,F2RL1,FGB,FGG,LIMS2,NNMT,NPPB,PECAM1,POSTN,PPARG,TGM2,VWF	20
Cellular Movement, Hematological System Development and Function, Immune Cell Trafficking, Inflammatory Response	cell movement of phagocytes	9.56e-05		-0.282	APP,CCL2,CD9,COL4A1,CTSB,CXCL12,CXCL5,EDN1,F2R,F2RL1,FAS,GJB2,GREM1,HYAL1,ICAM2,KIT,KITLG,LITAF,NDRG1,NFKBIZ,NPPB,PECAM1,PPARG,RUNX3,S1PR1,SDC1,SEMA3E,SFRP1,STC1,TIMP3,TNFRSF21,TNFRSF6B,VCAM1,VEGFC,VWF,WNT5A	36
Cellular Movement, Hematological System Development and Function, Immune Cell Trafficking	migration of PBMCs	9.69e-05		-1.387	CCL2,CXCL12,EFNB2,PECAM1,PPARG	5
Cancer, Cardiovascular Disease, Organismal Injury and Abnormalities	hyperplasia of heart	0.000101		-1.109	AGTR1,AHR,DUSP6,IGF2R	4
Cell Signaling, Cellular Function and Maintenance, Molecular Transport, Vitamin and Mineral Metabolism	flux of Ca2+	0.000101		-0.274	APP,CCL2,CXCL12,CXCL5,EDN1,EPOR,F2R,F2RL1,F3,FAS,KIT,KITLG,LILRB1,MAGT1,MMP1,PAG1,PAK1,PECAM1,RGS2,S1PR1,TRPC1,VWF	22
Cancer, Organismal Injury and Abnormalities, Respiratory Disease, Tumor Morphology	progression of respiratory system tumor	0.000101		1	CDK6,CRYAB,MMP1,NEDD9	4
Cellular Movement	transmigration of leukemia cell lines	0.000101			APP,CCL2,CXCL12,TNC	4
Cellular Development, Cellular Growth and Proliferation	proliferation of blood cells	0.000102		1.045	ADA,AHNAK,AHR,BCLAF1,BIRC3,BMP4,CBLB,CCL2,CCND2,CD70,CDK6,CREB1,CXCL12,EFNA1,EFNB2,EGR1,EPOR,F2RL1,FAS,GRAP,HNRNPA2B1,IL11,IL24,IL32,IRS2,ISG20,KCNIP3,KIT,KITLG,LILRB1,LRRC32,MAP2K4,MFNG,MYH10,PAG1,PECAM1,PPARG,PRKCH,RGS2,RUNX3,S1PR1,SNAI2,SOCS2,SOX18,THY1,TIMP3,TNFRSF21,TNFRSF6B,TXNIP,VCAM1	50
Organismal Injury and Abnormalities, Reproductive System Disease	endometriosis	0.000102			AHR,ATF4,CCL2,CD68,CREB1,CTSH,CXCL5,EGR1,EPOR,GRAP,GREM1,HSD17B7,HYAL2,IL11,IRS2,ISG20,KIT,MGST1,MMP1,PKIA,PPARG,SLC2A3,SMAD6,STC1,TEK,THY1,TRIM7,VEGFC	28
Cardiovascular System Development and Function, Organ Morphology, Organismal Development	morphology of left ventricle	0.000103			COX7A1,EDN1,EFNA1,EPOR,F2R,IGF2R,MAP2K4,MYH10,RXRA,SLCO2A1,TIMP3,TXNIP	12
Tissue Morphology	quantity of epithelial tissue	0.000104		0.18	ADA,APP,ATF4,BMP4,BMP6,CREB1,CTSB,EFNB2,F2RL1,KITLG,LIPA,MAP2K4,PDGFC,SOX9,SYTL2	15
Lipid Metabolism, Molecular Transport, Small Molecule Biochemistry	uptake of fatty acid	0.000105		1.491	AHR,ANGPTL4,EDN1,FAT1,MFGE8,PPARG,SLCO2A1,THY1,VEGFC	9
Cellular Assembly and Organization, Cellular Function and Maintenance, Tissue Development	formation of actin stress fibers	0.000106		-0.496	BMP4,CALD1,CCL2,CDK6,CREB1,CXCL12,EDN1,F2R,MPRIP,PAK1,PALLD,PFN2,S1PR1,STARD13,TACSTD2,THY1,TNC,TPM2,VCAM1	19
Cellular Development, Connective Tissue Development and Function, Skeletal and Muscular System Development and Function, Tissue Development	differentiation of osteoblasts	0.000107		-1.496	ATF4,BGN,BMP4,BMP6,CDK6,EDN1,EFNB2,FAS,GREM1,HNRNPU,IGFBP5,IL11,MN1,NRP1,POSTN,PPARG,SFRP1,SMAD6,SNAI2,STC1,TNC	21
Cardiovascular Disease, Organismal Injury and Abnormalities	congestive heart failure	0.000109		-1.381	AGTR1,BIRC3,EPOR,IGF2R,MYH10,NPPB,NPR3,PPARG,RXRA,SOX9,TIMP3	11
Tissue Morphology	quantity of epithelial cells	0.000111		-0.501	ADA,APP,ATF4,BMP4,BMP6,CREB1,EFNB2,KITLG,LIPA,MAP2K4,SOX9,SYTL2	12
Cardiovascular Disease, Cardiovascular System Development and Function, Tissue Morphology	abnormal morphology of blood vessel	0.000112			ACVRL1,AGTR1,AHR,CDH5,CXCL12,DCBLD2,DLX1,EDN1,EFNB2,EPOR,F2R,HSD17B7,NRP1,POFUT1,RASIP1,RBPJ,RXRA,SNAP25,TEK,TIMP3	20
Cancer, Organismal Injury and Abnormalities, Reproductive System Disease	malignant neoplasm of male genital organ	0.000113			ACSL3,ADORA2B,AEBP1,AFP,AGAP6 (includes others),AGTR1,AHNAK,ALPP,ANTXR2,ANXA3,ASPM,ASS1,B3GALNT1,BAMBI,BCLAF1,BMP6,CADM1,CALD1,CCL2,CD34,CDH2,CDH5,CENPE,COBLL1,CPNE8,DFNA5,EBP,ECM1,EDN1,EGFL7,FAS,FAT1,FOXC1,GXYLT1,HAPLN1,IRS2,KIT,KRT7,KRT80,LILRB1,LITAF,MCMDC2,ME1,MFGE8,MMP1,MN1,MTUS1,NDN,NES,NRCAM,NRP1,PAK1,PHLDA1,PODXL,PPARG,PRKCH,PSG5,RBM3,RNF144B,RUNX3,RXRA,SFRP1,SLC2A6,SNAI2,SPOCD1,TEK,TFPI2…	75
Organismal Injury and Abnormalities, Renal and Urological Disease	renal lesion	0.000113			ACSL3,ADAM23,AGTR1,AHNAK,ASPM,ATP2B1,BMP6,CADM1,CCDC14,CCDC18,CCL2,CCND2,CD34,CD68,CD70,CD9,CDCP1,CDH5,CENPE,CGNL1,CRLF1,CSPG4,DNAJC10,DUSP19,DUSP6,EXTL2,F2RL1,GXYLT1,HSD17B7,HYPK,IFITM3,IGFBP5,KIF21A,KIT,KRT7,MCMDC2,MCTP1,MFSD3,NDUFB7,NES,NFKBIZ,PAK1,PALLD,PLOD2,PNISR,PODXL,POLQ,POSTN,PPARG,PRKCH,RPL14,RSRP1,RUNX3,SERF2,SERPINB2,SFRP1,SHROOM4,SOX9,STC1,TACSTD2,TEK,TIMP3,TMEM158,TSHZ3,TSPAN5,VASN…	69
Cardiovascular System Development and Function, Organismal Development	formation of blood vessel	0.000114		-0.083	ADAMTS1,APP,BMP4,CCL2,CDH5,CXCL12,EFNB2,EPHB4,F3,MYH10,NRP1,PECAM1,SMAD6	13
Organ Morphology	morphology of skin	0.000114			AHR,ATF4,BGN,CCND2,CD34,CLDN1,CTSB,EFEMP1,EGR1,ELOVL4,F2RL1,HOXB8,KIT,KITLG,LRIG1,NFKBIZ,PHGDH,PPARG,PRKCH,RUNX3,RXRA,SNAI2,TIMP3	23
Cell Morphology, Cellular Assembly and Organization, Cellular Development, Cellular Function and Maintenance, Cellular Growth and Proliferation	formation of plasma membrane projections	0.000115		0.286	AHR,APP,ARHGAP33,ATL1,CALD1,CDH2,CREB1,CTSB,CXCL12,DNER,DPYSL3,EFNA1,EFNB2,EGR1,KITLG,LLGL1,MAP2K4,MYH10,NDN,NEFH,NNMT,NRCAM,NRP1,PAK1,PALLD,PALM,PFN2,PHGDH,PRICKLE2,PTPRM,RUNX3,SEMA3E,SULF1,THY1,TNC,TNFRSF21,TRPC1,UST,WNT5A	39
Cancer, Organismal Injury and Abnormalities	metastasis of melanoma cell lines	0.000116		1.706	ANGPTL4,CNN1,F2R,F3,ITGA2,TXNIP,WSB1	7
Cardiovascular System Development and Function, Organ Morphology, Organismal Development, Skeletal and Muscular System Development and Function	morphology of cardiac muscle	0.000116			ACADVL,ACVRL1,CDH2,EDN1,HSD17B7,IGF2R,KITLG,LIMS2,MAP2K4,MYH10,PPARG,RBPJ,RGS2,RGS4,RXRA,TGM2,VCAM1	17
Cellular Movement, Reproductive System Development and Function	migration of breast cell lines	0.000117		0.539	AHR,APP,DUSP6,ITGA2,MYH10,PALLD,SDC1,SNAI2,SULF1	9
Cancer, Cell Death and Survival, Organismal Injury and Abnormalities, Tumor Morphology	cell viability of cancer cells	0.000118		0.493	AFAP1L2,APP,BMP4,BMP6,CXCL12,KITLG,SFRP1,STC1,VCAM1,VEGFC	10
Cellular Development, Cellular Growth and Proliferation, Hematological System Development and Function, Hematopoiesis, Lymphoid Tissue Structure and Development, Tissue Development	development of phagocytes	0.000119		-0.386	CCL2,CD9,ECSCR,EGR1,FAS,GREM1,KIT,KITLG,MFGE8,RBPJ,RUNX3,USP18	12
Cancer, Organismal Injury and Abnormalities, Respiratory Disease	lung tumor	0.000119		0.172	ADAM23,ADAMTS1,AGAP6 (includes others),AHNAK,AHR,ALPP,ANGPTL4,ANTXR2,ANXA3,APBB1IP,ARHGAP33,BAIAP2L2,CABYR,CADM1,CALD1,CCL2,CD34,CD9,CDK6,CECR1,CENPJ,CEP135,CHRNA5,COBLL1,CSPG4,CTSB,DNER,DUSP6,DYSF,EGFL7,EGR1,EPHB4,F3,FAM198B,FAS,FAT1,FGB,FGG,FHL1,FRYL,GRB14,HIST1H2BD,HRCT1,HTATIP2,ICAM2,IGF2R,KIF21A,KIT,KRT7,MAP2K4,MMP1,MTUS1,NDRG1,NEDD9,NEFH,NKTR,NLGN2,NPR3,PCDH10,PECAM1,PFN2,PHIP,PHLDA1,PODXL,…	95
Embryonic Development, Organ Development, Organismal Development, Reproductive System Development and Function, Tissue Development	formation of placenta	0.000119			ADA,F2R,FGG,GJB2,MYH10,NDP,PEG10,PPARG,RBPJ,RXRA,VCAM1,VWF	12
Neurological Disease	neurological signs	0.000123		0.44	AEBP1,APP,ARMCX2,ATP2B1,CA12,CD68,CDH2,CHRNA5,CREB1,CRYAB,DHCR7,DPYSL3,EGR1,EPHB4,F3,FGG,GBP1,HNRNPA2B1,HNRNPU,IVNS1ABP,LAPTM4B,MAP2K4,MYO1B,NDRG1,NREP,PFN2,PKIA,PLOD2,PLSCR4,PPARG,RGS2,RGS4,RUNX3,S1PR1,SCARB2,SCN1B,SMAD6,SNAP25,SOX9,TGM2,USP18	41
Cell-To-Cell Signaling and Interaction, Hematological System Development and Function, Immune Cell Trafficking	attachment of leukocytes	0.000125		-1.953	CXCL12,ICAM2,PODXL,VCAM1,VWF	5
Cancer, Neurological Disease, Organismal Injury and Abnormalities	astrocytoma	0.000125			ADARB1,ARHGAP33,ASPM,BMP6,CA12,CADM1,CCND2,CD93,COL1A2,COL4A1,CSPG4,CXCL12,DBT,EFEMP1,FGD5,GBP1,GLT8D2,HNRNPA2B1,IFITM3,IGFBP5,IL32,KIT,LMOD3,LRRC32,MPRIP,NES,NLGN2,PABPC1L,PALLD,PDGFC,POLQ,PRKCH,RUNX3,SERPINB7,SOX9,TAGLN,TEK,TFPI2,TNC,TRIM7,TRIML2,TSHZ3,TSPYL5,TUSC3,VCAM1	45
Cell Death and Survival	apoptosis of carcinoma cell lines	0.000127		-1.135	CDCP1,CERS6,COL4A1,CREB1,CTSB,CXCL12,DSP,FAS,HK2,HTATIP2,IL24,MAP2K4,MTUS1,NDRG1,PPARG,SFRP1,SULF1,TGM2,THY1,ZNF148	20
Cellular Movement	migration of lung cancer cell lines	0.000128		-0.723	CXCL12,DSP,HNRNPA2B1,HTATIP2,KIT,MMP1,NRP1,PODXL,POSTN,TGM2,VPS28	11
Cell Morphology, Cellular Assembly and Organization, Cellular Function and Maintenance	extension of cellular protrusions	0.000128		0.616	AHI1,APP,ATP2B1,CCL2,CD9,CDH2,CREB1,CXCL12,F2R,F2RL1,KITLG,MYH10,NDN,NRP1,S1PR1,SCN1B,SEMA3E	17
Cancer, Organismal Injury and Abnormalities	invasion of tissue	0.000131		-1.439	ALDH1A1,CCL2,CDH5,CXCL12,EDN1,FAS,GBP1,IGFBP5,MMP1,MYH10,NEDD9,PFN2,RGS4,TFPI2,TIMP3,VEGFC	16
Cellular Development, Skeletal and Muscular System Development and Function, Tissue Development	differentiation of muscle cells	0.000131		-0.88	APLN,BMP4,CCL2,CD9,CDH2,EFNB2,EPHB4,HOPX,HYAL2,IGFBP5,MAP2K4,NDN,NKTR,NPPB,PPARG,RXRA,SDC1,SMAD6,SOX9,TGM2,TRPC1	21
Cardiovascular System Development and Function	morphogenesis of cardiovascular system	0.000132		-0.179	ACVRL1,AHR,BMP4,CDH2,COL4A1,DSP,EDN1,EFNA1,EFNB2,EPHB4,EPOR,FOXC1,NRP1,PECAM1,RBPJ,RXRA,STC1,VCAM1,WNT5A	19
Cellular Development, Cellular Growth and Proliferation, Embryonic Development, Organismal Development	proliferation of embryonic cells	0.000132	Increased	2.256	APLN,APP,ASPM,BMP4,CDK6,CXCL12,EDN1,F2R,IRS2,KCNIP3,KDM5B,KIT,KITLG,MFGE8,PPARG,SOX9,TERF1,VEGFC,WNT5A	19
Cellular Movement, Hematological System Development and Function, Immune Cell Trafficking	cell movement of PBMCs	0.000133		-0.421	APP,CCL2,CXCL12,EFNB2,F2R,PECAM1,PPARG	7
Cell Death and Survival	cell death of lung cell lines	0.000133		-0.014	AHR,FAS,MAP2K4,MMP1,TIMP3,USP18,WNT5A	7
Cancer, Organismal Injury and Abnormalities, Reproductive System Disease	invasive mammary tumor	0.000135			ADAMTS1,BGN,BMP4,CALD1,CDK6,CNN1,COL1A2,DSE,FAS,GREM1,PALLD,POSTN,PPARG,SULF1,TAGLN,TMEM158,TNC,ZNF652	18
Cancer, Hematological Disease, Organismal Injury and Abnormalities	lymphocytic neoplasm	0.000137	Decreased	-2.074	ABI3BP,ACAD11,ACVRL1,ADA,AFAP1L2,AGTR1,AHNAK,AHR,ALDH1A1,APP,ARHGAP33,BIRC3,CADM1,CALD1,CCL2,CCND2,CD34,CD68,CD70,CDK6,CECR1,COL1A2,COL4A1,CTSH,CXCL12,CYB5R2,DNER,DSG2,DSP,EFNB2,EGFL7,EGR1,EPOR,EXTL2,F3,FAS,FHL1,FRYL,IGF2R,IRS2,ISG20,KIF21A,KIT,KITLG,LDOC1,LILRB1,LRIG1,LRRFIP1,MMP1,MN1,MTUS1,NDN,NEDD9,NNMT,NRCAM,NRP1,PAG1,PCDH10,PECAM1,PEG10,POLQ,POSTN,PRICKLE2,RHOU,RPL14,RUNX3,RXRA,S1PR1,SDC1,SM…	81
Cellular Movement	cell movement of brain cancer cell lines	0.000138		0.055	AHR,CDH2,CXCL12,EFEMP1,EGR1,FAT1,LRIG1,NREP,NRP1,PCDH10,PTPRM,TNC,VEGFC	13
Cellular Development, Reproductive System Development and Function	branching of breast cell lines	0.000139			ITGA2,MFGE8,PALLD	3
Cellular Function and Maintenance, Cellular Movement	localization of myeloid cells	0.000139			CXCL12,KIT,PECAM1	3
Cardiovascular System Development and Function, Embryonic Development, Lymphoid Tissue Structure and Development, Organ Development, Organismal Development, Tissue Development	lymphangiogenesis of lymph vessel	0.000139			CD9,CXCL12,VEGFC	3
Cancer, Organismal Injury and Abnormalities	micrometastasis	0.000139			CCL2,TNC,VCAM1	3
Connective Tissue Disorders, Infectious Diseases, Inflammatory Disease, Inflammatory Response, Organismal Injury and Abnormalities, Skeletal and Muscular Disorders	parvovirus arthritis	0.000139			BGN,CALD1,CCL2	3
Cell-To-Cell Signaling and Interaction, Hematological System Development and Function, Immune Cell Trafficking	tethering of leukocytes	0.000139			ICAM2,PODXL,VWF	3
Cellular Development, Skeletal and Muscular System Development and Function, Tissue Development	differentiation of muscle	0.000143		-0.778	APLN,BMP4,CCL2,CD9,CDH2,EFNB2,EPHB4,HOPX,HYAL2,IGFBP5,MAP2K4,NDN,NKTR,NPPB,PPARG,RXRA,SDC1,SFRP1,SMAD6,SOX9,TGM2,TRPC1	22
Cellular Development, Cellular Growth and Proliferation, Hematological System Development and Function, Hematopoiesis	proliferation of hematopoietic progenitor cells	0.000144		-0.046	BMP4,CCL2,CCND2,CXCL12,EGR1,EPOR,FAS,IL11,IL32,KIT,KITLG,MAP2K4,MYH10,PAG1,S1PR1,SNAI2,SOCS2,SOX18,TIMP3	19
Endocrine System Disorders, Gastrointestinal Disease, Metabolic Disease, Organismal Injury and Abnormalities	diabetes mellitus	0.000146		0.387	ADORA2B,AEBP1,AGTR1,AHI1,ALDH1A1,APLN,ATF4,BMP4,CA12,CBLB,CCL2,CCND2,CD34,COL1A2,COL4A1,COL4A6,COL8A1,CTSB,CTSH,CXCL12,DPYSL3,ECM1,EDN1,EGR1,EPOR,F2R,F3,FAS,FOXC1,GLIPR2,HAPLN1,HK2,HYAL1,HYAL2,IFIT1,IFITM3,IRS2,LILRB1,LRIG1,LRRC32,MYO1B,NNMT,NPPB,PAK1,PECAM1,PILRB,PPARG,PTPRM,RUNX3,SCN1B,SOCS2,SULF1,TEK,TGM2,THY1,TNC,TSPAN18,TSPAN5,TUSC3,VCAM1,VWF	61
Cell Death and Survival, Skeletal and Muscular Disorders	cell death of smooth muscle cells	0.000149		1.229	AGTR1,APOPT1,APP,BMP4,EDN1,FAS,KIT,KITLG,PPARG,TFPI2,TIMP3	11
Connective Tissue Disorders, Inflammatory Disease, Organismal Injury and Abnormalities, Skeletal and Muscular Disorders	Rheumatic Disease	0.000149		1.233	ADA,ADAMTS1,ADARB1,AHI1,AHR,ARHGAP33,ATP2B1,BGN,BMP4,CALD1,CARD8,CCL2,CD34,CD68,CD70,CDK6,CERS6,COL4A6,CREB1,CRYAB,CTSB,CXCL12,CXCL5,EDN1,EPOR,F2RL1,FAS,FCN3,FGB,FGG,GLIPR2,HYAL1,HYAL2,IFIT1,IGFBP5,IL32,KIT,MMP1,NRP1,PCM1,PECAM1,PHIP,POSTN,PPARG,PPM1H,PRDX5,RBPJ,RUNX3,S1PR1,SCML1,SCN1B,SDC1,SERPINB2,SNAI2,SNAP25,ST6GALNAC4,TFPI2,TIMP3,TNC,TNFRSF21,TNFRSF6B,TPM2,VCAM1,WNT5A,ZNF148	65
Cancer, Neurological Disease, Organismal Injury and Abnormalities	glioblastoma cancer	0.00015			ADARB1,ARHGAP33,CCND2,CD93,COL1A2,COL4A1,CSPG4,EFEMP1,GBP1,HNRNPA2B1,IGFBP5,IL32,KIT,NES,NLGN2,PALLD,PDGFC,POLQ,RUNX3,SOX9,TNC,TRIM7,TSHZ3,TSPYL5,TUSC3,VCAM1	26
Cell-To-Cell Signaling and Interaction	binding of tumor cell lines	0.000154		0.472	APP,CD68,CXCL12,DSE,F2R,F3,FAS,ITGA2,NRP1,PECAM1,PTPRM,TGM2,THY1,TNC,VCAM1	15
Organismal Development, Reproductive System Development and Function	development of female reproductive tract	0.000154			ADAMTS1,AHR,APLN,BMP4,CCND2,CDH5,DMC1,EGR1,FOXC1,IRS2,KDM5B,KIT,KITLG,SFRP1,WNT5A	15
Cancer, Hematological Disease, Organismal Injury and Abnormalities	lymphohematopoietic cancer	0.000155		-0.907	ABI3BP,ACAD11,ACVRL1,ADA,AFAP1L2,AGAP6 (includes others),AGTR1,AHI1,AHNAK,AHR,AKAP17A,ALDH1A1,ALPP,ANGPTL4,ANXA3,APP,ARHGAP33,ASPM,ATL1,BCLAF1,BIRC3,CADM1,CALD1,CARD8,CBLB,CCL2,CCND2,CD34,CD68,CD70,CDCP1,CDK6,CECR1,CENPE,CENPJ,CLIC3,COL1A2,COL4A1,CRYAB,CSPG4,CTSH,CXCL12,CYB5R2,DNER,DSG2,DSP,DYSF,EDN1,EFNB2,EGFL7,EGR1,EPHB4,EPOR,F3,FAM129A,FAS,FAT1,FGD5,FGG,FHL1,FRYL,GOLGA8A/GOLGA8B,HK2,HSD17B7,HY…	151
Organismal Injury and Abnormalities	Fibrosis	0.000155		-0.066	ADA,ADORA2B,AGTR1,AHR,BMP6,CCL2,COL1A2,CREB1,CTSB,CXCL12,DSP,DYSF,ECSCR,EDN1,EGR1,F2R,F2RL1,F3,FAS,HOPX,IL11,KIT,LIMS2,MMP1,NPPB,PDGFC,PECAM1,PLOD2,POSTN,PPARG,STC1,THY1,TIMP3,TPM2,U2AF1/U2AF1L5	35
Cell Death and Survival	cell death of carcinoma cell lines	0.00016		-1.036	APP,CCND2,CDCP1,CERS6,COL4A1,CREB1,CTSB,CXCL12,DSP,FAS,HK2,HTATIP2,IL24,MAP2K4,MTUS1,NDRG1,PPARG,SFRP1,SULF1,TGM2,THY1,ZNF148	22
Cell-mediated Immune Response, Cellular Development, Cellular Function and Maintenance, Cellular Growth and Proliferation, Embryonic Development, Hematological System Development and Function, Hematopoiesis, Lymphoid Tissue Structure and Development, Organ Development, Organismal Development, Tissue Development	T cell development	0.00016		1.403	ADA,ADORA2B,AHR,BMP4,CADM1,CBLB,CD70,CDK6,CREB1,CXCL12,CXCL5,EFNA1,EFNB2,EGR1,FAS,IGF2R,KIT,KITLG,LILRB1,LYL1,MAP2K4,MPZL2,PAG1,POFUT1,PPARG,PRKCH,RBPJ,RUNX3,S1PR1,SFRP1,SNAI2,SOCS2,USP18,WNT5A	34
Cellular Development, Cellular Growth and Proliferation, Connective Tissue Development and Function, Tissue Development	development of connective tissue cells	0.000164		-1.614	AHR,BMP4,CALD1,CCL2,DZIP1,EDN1,EGR1,IL11,KIT,KITLG,MFGE8,PAK1,PPARG,RBPJ,SFRP1,SH3PXD2A,SOX9,SULF1,TXNIP	19
Cell Morphology	abnormal morphology of cells	0.000166			ACADVL,ACVRL1,ADA,ADD3,AEBP1,AHI1,AHR,ANGPTL4,APP,ASPM,ATF4,BGN,BMP4,CADM1,CBLB,CCND2,CD34,CD68,CDH2,CDK6,CENPJ,COL8A1,CTSB,DCBLD2,DMC1,DNER,DSE,DYSF,EGR1,ELOVL4,EPOR,EXTL2,F3,FAT1,HNRNPA2B1,HYAL1,ICAM2,IGFBP5,INPP4B,IRS2,LIPA,MNS1,MPP4,MYH10,NDN,NDP,NEFH,NFKBIZ,NPR3,NRCAM,PABPC1L,PEG10,PFN2,POSTN,PPARG,PRKCH,RASIP1,RUNX3,RXRA,S1PR1,SCARB2,SCN1B,SGCE,SLC4A7,SORBS2,SOX9,SULF1,SYTL2,TEK,TXNIP,WNT5A	71
Organismal Development	abnormal morphology of body cavity	0.000168			ACADVL,ACVRL1,ADA,ADAMTS1,AEBP1,AGTR1,AHR,ANGPTL4,ANTXR2,ATF4,BIRC3,BMP4,CABLES1,CCBE1,CCND2,CD9,CDH2,CDH5,CDK6,CREB1,DHCR7,DMC1,EDN1,EFEMP1,EFNA1,EFNB2,EGR1,EPOR,F2R,F3,FAS,FAT1,HSD17B7,HYAL1,IGF2R,IGFBP5,IRS2,LIPA,MAP2K4,MFGE8,MYH10,NFKBIZ,NRP1,OSR1,PABPC1L,PECAM1,POFUT1,POSTN,PPARG,RASIP1,RBPJ,RXRA,SLCO2A1,SNAI2,SOX9,SPRY1,SYTL2,TEK,TGM2,TIMP3,TXNIP,TXNRD2,VCAM1,WNT5A,XRCC2	65
Cancer, Organismal Injury and Abnormalities, Renal and Urological Disease	Renal Cancer and Tumors	0.00017			ACSL3,ADAM23,AHNAK,ASPM,ATP2B1,BMP6,CADM1,CCDC14,CCDC18,CCL2,CCND2,CD34,CD68,CD70,CD9,CDCP1,CDH5,CENPE,CGNL1,CRLF1,CSPG4,DNAJC10,DUSP19,DUSP6,EXTL2,GXYLT1,HSD17B7,HYPK,IFITM3,IGFBP5,KIF21A,KIT,KRT7,MCMDC2,MCTP1,MFSD3,NDUFB7,NES,NFKBIZ,PAK1,PALLD,PLOD2,PNISR,PODXL,POLQ,POSTN,PPARG,PRKCH,RPL14,RSRP1,RUNX3,SERF2,SERPINB2,SFRP1,SHROOM4,SOX9,TACSTD2,TEK,TIMP3,TMEM158,TSHZ3,TSPAN5,VASN,VEGFC,WDR33,ZNF14	66
Cancer, Organismal Injury and Abnormalities	connective tissue tumor	0.000173		0.828	ACAD11,ACADVL,ADA,AGAP6 (includes others),AHI1,AHR,ANGPTL4,ANTXR2,ASPM,ASS1,BMP4,CABLES1,CCND2,CDK6,CNN1,COBLL1,COL1A2,COL4A1,COL4A6,COL8A1,CREB1,CSPG4,CXCL12,DSE,EDN1,EGR1,ELOVL4,ESX1,F2R,FAM162B,FAS,FAT1,GRB14,HENMT1,HRCT1,IGF2R,IGFBP5,IL24,KIT,KITLG,LIPA,LITAF,LRIG1,MFGE8,MRPL54,MTUS1,MYH10,MYO1B,NEFH,NKTR,NLGN2,NRP1,OSBPL1A,PABPC1L,PCM1,PDGFC,PHIP,PODXL,PPARG,RPL14,RXRA,SERPINB2,SFRP1,SHROOM4…	73
Cardiovascular System Development and Function, Cellular Movement	cell movement of endothelial cell lines	0.000173		1.373	ACVRL1,ANGPTL4,CD9,CDH2,CTSB,CXCL5,EFNA1,RGS4,SEMA3E,TNC,VEGFC	11
Developmental Disorder, Embryonic Development, Organismal Development, Tissue Morphology	lack of vitelline vessel	0.000174			ACVRL1,CDH5,F2R,F3,HSD17B7,POFUT1,TEK	7
Cardiovascular Disease, Organismal Injury and Abnormalities	abnormality of heart ventricle	0.000178	Increased	2.592	AGTR1,ANGPTL4,BGN,BNIP3,CCND2,DSG2,DSP,EDN1,EFNA1,EPOR,F2R,IGF2R,MMP1,MYH10,POSTN,RXRA,SLCO2A1,SMAD6,SOX9,TEK,TIMP3,TXNIP,TXNRD2,VCAM1	24
Cancer, Organismal Injury and Abnormalities	papillary adenocarcinoma	0.000179			ADAMTS1,BMP6,CADM1,EFNB2,F2R,F3,IFITM3,KIT,KRT7,LRIG1,PPARG,RNF144B,S1PR1,SFRP1,TEK,TFPI2,TIMP3,TRIM7,TXNIP,VASN,WNT5A	21
Cellular Movement	cell movement of lung cancer cell lines	0.00018		-0.326	CD9,CXCL12,DSP,HNRNPA2B1,HTATIP2,KIT,MMP1,NRP1,PODXL,POSTN,TGM2,VPS28	12
Cell Cycle	quiescence	0.000182			BMP4,CDK6,CXCL12,KITLG,NRP1,VCAM1	6
Cardiovascular Disease, Organismal Injury and Abnormalities, Skeletal and Muscular Disorders	myocardial infarction	0.000185		0.557	ADORA2B,AGTR1,APP,CXCL12,DUSP6,EDN1,EPOR,F2R,FGB,FGG,LIMS2,NNMT,NPPB,PECAM1,POSTN,PPARG,TGM2,VWF	18
Cellular Development, Cellular Growth and Proliferation, Hematological System Development and Function, Hematopoiesis, Lymphoid Tissue Structure and Development, Tissue Development	development of leukocytes	0.000186		0.676	ADA,ADORA2B,AHR,BMP4,CADM1,CBLB,CCL2,CD70,CD9,CDK6,CREB1,CXCL12,CXCL5,ECSCR,EFNA1,EFNB2,EGR1,FAS,GREM1,IGF2R,KIT,KITLG,LILRB1,LYL1,MAP2K4,MFGE8,MPZL2,PAG1,POFUT1,PPARG,PRKCH,RBPJ,RUNX3,S1PR1,SFRP1,SNAI2,SOCS2,USP18,WNT5A	39
Cardiovascular Disease	hypertension of blood vessel	0.000186			ACVRL1,ADORA2B,AHR,CA12,CD34,EDN1,FHL1,KIT,NPPB,NPR3,SCN1B	11
Cancer, Endocrine System Disorders, Organismal Injury and Abnormalities	follicular thyroid tumor	0.000189			ADAMTS1,CTSB,EFNB2,EPHB4,KIT,KRT7,PPARG,S1PR1,TEK	9
Hereditary Disorder, Neurological Disease, Organismal Injury and Abnormalities, Psychological Disorders, Skeletal and Muscular Disorders	Huntington's Disease	0.000191			AEBP1,ARMCX2,ATP2B1,CA12,CD68,CDH2,CREB1,CRYAB,DHCR7,DPYSL3,EGR1,EPHB4,F3,FGG,GBP1,HNRNPU,IVNS1ABP,LAPTM4B,MAP2K4,MYO1B,NDRG1,NREP,PFN2,PKIA,PLOD2,PLSCR4,PPARG,RGS4,RUNX3,S1PR1,SCARB2,SCN1B,SMAD6,SNAP25,SOX9,TGM2	36
Free Radical Scavenging	metabolism of reactive oxygen species	0.000194		-0.18	AGTR1,AHR,APLN,APP,BNIP3,CDH5,CRYAB,CXCL12,EDN1,F2R,F2RL1,FAS,HK2,IL11,IL24,IL32,LIPA,MAP2K4,MMP1,MPRIP,MTUS1,PECAM1,PPARG,PRDX5,SH3PXD2A,STC1,TAGLN,TGM2,TXNIP,TXNRD2,VCAM1,WNT5A	32
Metabolic Disease	amyloidosis	0.000196			APP,ATF4,BGN,BMP6,CCL2,CD68,CNN1,CTSB,CXCL12,DHCR7,DYSF,EBP,F3,FIS1,HNRNPA2B1,HNRNPU,IGFBP5,KIT,LIPA,MACROD1,MFGE8,MMP1,NEFH,PAK1,PPARG,RUNX3,SCN1B,SDC1,SLC2A3,SLCO2A1,TACSTD2,TAGLN,TGM2,THY1,TIMP3,TRIM7,TSHZ3,ZNF721	38
Developmental Disorder, Hereditary Disorder, Metabolic Disease, Neurological Disease, Organismal Injury and Abnormalities, Psychological Disorders	familial Alzheimer's disease	0.000198			APP,BGN,LIPA,MMP1,SDC1	5
Cellular Assembly and Organization, Cellular Function and Maintenance, Tissue Development	formation of actin filaments	0.0002		-0.91	BMP4,CALD1,CCL2,CDC42EP5,CDK6,CREB1,CXCL12,EDN1,F2R,MPRIP,PAK1,PALLD,PECAM1,PFN2,S1PR1,SH3PXD2A,STARD13,TACSTD2,THY1,TNC,TPM2,VCAM1	22
Hematological System Development and Function, Immune Cell Trafficking, Inflammatory Response, Tissue Development	accumulation of phagocytes	0.0002		0.471	AHR,CCL2,CXCL12,EDN1,EGR1,F2R,F3,FAS,ITGA2,KIT,RUNX3,VCAM1,VEGFC	13
Connective Tissue Development and Function, Skeletal and Muscular System Development and Function, Tissue Development	size of bone	0.000201			AGTR1,AHR,APP,ATF4,BGN,BMP4,BMP6,CD68,COL1A2,EFNB2,F2R,GREM1,HAPLN1,IGFBP5,INPP4B,ITGA2,NPR3,POSTN,PPARG,RUNX3,SOX9	21
Lipid Metabolism, Small Molecule Biochemistry	synthesis of lipid	0.000205		-0.772	ACADVL,ACAT2,ACSL3,ADA,ADORA2B,AGTR1,AHR,ALDH1A1,APP,BMP4,BMP6,BNIP3,CADM1,CCL2,CD9,CERS6,CREB1,CXCL12,DHCR7,EBP,EDN1,EGR1,ELOVL4,ELOVL6,F2RL1,FAS,HSD17B7,IL24,IL32,KIT,KITLG,MAP2K4,MARC2,ME1,PPARG,QRFPR,RGS2,RXRA,S1PR1,ST6GALNAC6,STC1,VWF	42
Cellular Function and Maintenance	cellular homeostasis	0.000207		1.143	ADA,ADAMTS1,ADORA2B,AGTR1,AHR,ANGPTL4,APLN,APP,ATF4,BMP4,BMP6,BNIP3,CADM1,CBLB,CCL2,CD70,CDH5,CDK6,CLDN1,COL4A1,CREB1,CRYAB,CXCL12,CXCL5,EDN1,EFNA1,EFNB2,EGR1,EPOR,F2R,F2RL1,F3,FAS,FIS1,IGF2R,IGFBP5,IL11,IL24,IRS2,KIT,KITLG,LAPTM4B,LDOC1,LILRB1,LYL1,MAGT1,MAP2K4,MMP1,MPZL2,NDRG1,NRBP2,PAG1,PAK1,PECAM1,PGAM5,POFUT1,PPARG,PRKCH,RASIP1,RBPJ,RGS2,RNASE1,RUNX3,S1PR1,SCO1,SFRP1,SGSM2,SLC4A7,SNAI2,SOCS2…	82
Cell Death and Survival	cell death of cervical cancer cell lines	0.00021		-0.438	APOPT1,APP,ATP2B1,CCND2,CENPE,CTSB,FAS,FIS1,HYPK,IL32,INIP,ITPK1,KIF14,MAP2K4,MARC2,MIF4GD,NEDD9,NFKBIZ,PAK1,PGAM5,RNF144B,SPC25,TERF1,TIMP3,TNFRSF21	25
Lipid Metabolism, Small Molecule Biochemistry	fatty acid metabolism	0.000211		-0.52	ACADVL,ACSL3,ADA,AEBP1,APLN,APP,BMP6,CADM1,CCL2,CD9,CERS6,CXCL12,EDN1,EGR1,ELOVL4,ELOVL6,F2RL1,FAS,IL24,IL32,KIT,KITLG,LIPA,MAP2K4,ME1,NCEH1,OSBPL1A,PHGDH,PPARG,PTGR1,RXRA,S1PR1,SLCO2A1,ST6GALNAC6,TNFAIP8L3,VWF	36
Cardiovascular System Development and Function, Cell-To-Cell Signaling and Interaction	adhesion of endothelial cells	0.000212		-1.972	CCL2,CD34,CDH2,CXCL12,EGFL7,F2R,FAS,ICAM2,PECAM1,PPARG,THY1,TNFRSF6B,VCAM1	13
Cellular Movement, Hair and Skin Development and Function	cell movement of keratinocytes	0.000212		0.647	AHR,CD9,CSPG4,EFNA1,ITGA2,MMP1,PAK1,S1PR1,SERPINB2,SH3PXD2A	10
Cardiovascular Disease, Organismal Injury and Abnormalities	advanced stage peripheral arterial disease	0.000212			CECR1,COL1A2,CTSB,CXCL12,HSPH1,HTATIP2,IGFBP5,KCTD12,NEDD9,NPR3,P3H2,THY1,UST	13
Organismal Injury and Abnormalities	formation of nodule	0.000214		-0.128	APLN,BMP4,BMP6,SMAD6,TGM2,WNT5A	6
Cell Death and Survival	apoptosis of osteoblasts	0.000214		0.246	APLN,CREB1,EFNB2,FAS,IL11,SFRP1	6
Cancer, Organismal Injury and Abnormalities	head and neck carcinoma	0.000215			ACAD11,ADAMTS1,AGAP6 (includes others),AHNAK,AKAP17A,ALPP,APBB1IP,ARMCX2,BCLAF1,BGN,BMP4,C12orf57,C2orf69,CARD8,CASZ1,CD34,CHST15,CNN1,COL4A1,CSPG4,CTSH,CXCL12,DCBLD2,DHCR7,DSG2,EDN1,EFNB2,EGR1,EPHB4,FGD5,FOXC1,FRYL,GOLGA8A/GOLGA8B,GXYLT1,HAPLN1,HIST1H2BD,HOPX,HRCT1,IGFBP5,IL24,IL32,IRS2,KIT,KRT7,LILRB1,LRRC32,MACROD1,MAP2K4,MFGE8,MFSD3,MN1,MPP4,MPRIP,MTUS1,NANS,NDN,NEFH,NLGN2,NRP1,OXCT2,PARP12,P…	103
Cancer, Organismal Injury and Abnormalities, Renal and Urological Disease	renal cancer	0.000218			ACSL3,ADAM23,AHNAK,ASPM,ATP2B1,BMP6,CADM1,CCDC14,CCDC18,CCL2,CCND2,CD34,CD68,CD70,CD9,CDCP1,CDH5,CENPE,CGNL1,CRLF1,CSPG4,DNAJC10,DUSP19,DUSP6,EXTL2,GXYLT1,HSD17B7,HYPK,IFITM3,IGFBP5,KIF21A,KIT,KRT7,MCMDC2,MCTP1,MFSD3,NDUFB7,NES,NFKBIZ,PAK1,PALLD,PLOD2,PNISR,PODXL,POLQ,POSTN,PPARG,PRKCH,RPL14,RSRP1,RUNX3,SERF2,SERPINB2,SFRP1,SHROOM4,SOX9,TEK,TIMP3,TMEM158,TSHZ3,TSPAN5,VASN,VEGFC,WDR33,ZNF14	65
Cardiovascular Disease, Organismal Injury and Abnormalities	acute coronary event	0.000219			ADORA2B,APP,CXCL12,EDN1,EPOR,F2R,F2RL1,NPPB,NPR3,POSTN,PPARG,VWF	12
Cellular Development, Connective Tissue Development and Function, Hematological System Development and Function, Hematopoiesis, Tissue Development	differentiation of erythroid cells	0.000225		-0.692	ATF4,BMP4,DCBLD2,EPOR,KITLG,LYL1,RXRA	7
Organismal Injury and Abnormalities	fibrosis of tissue	0.000227		0.555	AGTR1,AHR,BMP6,CCL2,DYSF,EGR1,KIT,PLOD2,U2AF1/U2AF1L5	9
Cardiovascular Disease, Organismal Injury and Abnormalities	failure of heart	0.000229		-0.154	AGTR1,APLN,BIRC3,CA12,CRYAB,CXCL12,DUSP6,EPOR,IGF2R,LIMS2,MAP2K4,MYH10,NPPB,NPR3,PPARG,RXRA,SOX9,TIMP3,VWF	19
Hereditary Disorder, Organismal Injury and Abnormalities, Skeletal and Muscular Disorders	autosomal dominant myopathy	0.000229			AHNAK,BGN,CALD1,COL1A2,COL4A1,CRYAB,DYSF,NEFH,PLOD2,S1PR1	10
Neurological Disease	dyskinesia	0.000231			AEBP1,ARMCX2,ATP2B1,CA12,CD68,CDH2,CHRNA5,CREB1,CRYAB,DHCR7,DPYSL3,EGR1,EPHB4,F3,FGG,GBP1,HNRNPU,IVNS1ABP,LAPTM4B,MAP2K4,MYO1B,NDRG1,NREP,PFN2,PKIA,PLOD2,PLSCR4,PPARG,RGS2,RGS4,RUNX3,S1PR1,SCARB2,SCN1B,SMAD6,SNAP25,SOX9,TGM2	38
Inflammatory Disease	chronic inflammatory disorder	0.000232			ADA,ADORA2B,AGTR1,AHI1,AHR,ALPP,AMT,APP,ARHGAP33,ATF4,ATP2B1,BGN,BMP4,CALD1,CARD8,CCL2,CD68,CD70,CDK6,CERS6,COL1A2,COL4A6,CTSB,CXCL12,CXCL5,EDN1,F2RL1,F3,FAS,FGB,GLIPR2,HYAL1,IGFBP5,IL24,IL32,KCNIP3,KIT,MMP1,NRP1,PCM1,PECAM1,PHIP,PPARG,PPM1H,PRDX5,RUNX3,RXRA,S1PR1,SCML1,SDC1,SNAI2,SNAP25,ST6GALNAC4,TNC,TNFRSF21,TNFRSF6B,TPM2,TRIM7,VCAM1,WNT5A	60
Hematological System Development and Function, Hematopoiesis, Tissue Development	development of bone marrow	0.000234		0.308	EGR1,EPOR,FAS,IL11,KIT,KITLG,LRRC17,LYL1,PECAM1,PPARG,RBPJ,RUNX3,SOCS2,TEK	14
Tissue Development	accumulation of cells	0.000234		0.716	AHR,BGN,BMP4,CCL2,CD70,CRYAB,CXCL12,EDN1,EGR1,F2R,F3,FAS,IL11,ITGA2,KIT,POSTN,RBPJ,RUNX3,S1PR1,SOX9,TNFRSF21,VCAM1,VEGFC	23
Cellular Development, Cellular Growth and Proliferation, Hematological System Development and Function, Hematopoiesis, Tissue Development	development of myeloid cells	0.000239		0.275	CCL2,CD9,ECSCR,EGR1,EPOR,FAS,GREM1,IL11,KIT,KITLG,MFGE8,PECAM1,RBPJ	13
Embryonic Development, Organ Development, Organismal Development, Reproductive System Development and Function, Tissue Development	development of internal genitalia	0.000239		0.447	ADAMTS1,AHR,APLN,ASPM,ATF4,BMP4,CCND2,CDH5,DMC1,EGR1,FOXC1,IRS2,KDM5B,KIT,KITLG,SFRP1,SOX9,SULF1,WNT5A	19
Skeletal and Muscular System Development and Function	function of muscle	0.000242		-0.816	ADORA2B,APLN,ATF4,BIRC3,CBLB,COX7A1,DYSF,EDN1,EFEMP1,EFNA1,EPOR,F2RL1,F3,IGFBP5,IVNS1ABP,LIMS2,MYH10,RGS2,RXRA,STC1,SULF1,TIMP3,TXNIP	23
Cancer, Organismal Injury and Abnormalities, Skeletal and Muscular Disorders	leiomyomatosis	0.000243			ADARB1,AHR,ALDH1A1,FAS,HOPX,HYAL1,IFIT1,IGFBP5,KIT,MGST1,MYH10,NDRG1,PKIA,PPARG,PTGR1,RXRA,SFRP1,SORBS2,TEK,TNC,ZNF148	21
Cell Morphology, Cellular Assembly and Organization, Cellular Development, Cellular Function and Maintenance, Cellular Growth and Proliferation, Nervous System Development and Function, Tissue Development	neuritogenesis	0.000244		0.286	AHR,APP,ARHGAP33,ATL1,CALD1,CDH2,CREB1,CXCL12,DNER,DPYSL3,EFNA1,EFNB2,EGR1,LLGL1,MAP2K4,MYH10,NDN,NEFH,NNMT,NRCAM,NRP1,PAK1,PALLD,PALM,PFN2,PHGDH,PRICKLE2,PTPRM,RUNX3,SEMA3E,SULF1,THY1,TNC,TNFRSF21,TRPC1,UST,WNT5A	37
Connective Tissue Disorders, Developmental Disorder, Organismal Injury and Abnormalities, Skeletal and Muscular Disorders	hypertrophy of chondrocytes	0.000245		-1.432	ECM1,SMAD6,SOX9,STC1,WNT5A	5
Cellular Movement	migration of melanoma cells	0.000245		0.243	DSG2,IRS2,SNAI2,TNC,VCAM1	5
Tissue Development	adhesion of epithelial tissue	0.000245		0.784	ICAM2,PERP,THY1,VCAM1,VEGFC	5
Cardiovascular System Development and Function, Cell-To-Cell Signaling and Interaction	adhesion of vascular endothelial cells	0.000248		-1.619	CCL2,CDH2,CXCL12,EGFL7,F2R,PECAM1,PPARG,THY1,TNFRSF6B,VCAM1	10
Cardiovascular Disease, Organismal Injury and Abnormalities	damage of endothelial tissue	0.000248		1.628	APP,CDH5,F2R,F3,PAK1,PECAM1,RNASE1,S1PR1,TEK	9
Organismal Survival	perinatal death	0.00025		-0.071	ADA,ADAMTS1,AEBP1,ALDH1A1,ANGPTL4,ASS1,ATF4,BGN,BMP4,CDK6,CLDN1,CRLF1,CXCL12,DHCR7,EDN1,ELOVL4,F2RL1,F3,HAPLN1,IGF2R,KITLG,LLGL1,MN1,MYH10,NDN,NLGN2,RXRA,SLC2A3,SLCO2A1,SNAI2,SNAP25,SOX9,SPRY4,TGM2,WNT5A,XRCC2	36
Cellular Movement	cell movement of melanoma cell lines	0.00025		0.218	CDH5,CNN1,CXCL12,HNRNPA2B1,ITGA2,LTBP2,NRCAM,NRP1,PAK1,SDC1,TNC,WNT5A	12
Gastrointestinal Disease, Organismal Injury and Abnormalities	benign oral disorder	0.00025			AHR,BMP4,CCND2,CD68,CXCL12,DHCR7,DLX1,EDN1,EGR1,F2RL1,F3,FAS,GBP1,IFITM3,IL11,KITLG,LRIG1,MMP1,MN1,PDGFC,POSTN,SNAI2,SPRY4,TMEM107,TPM2,VCAM1	26
Cellular Function and Maintenance, Molecular Transport	flux of ion	0.000251		-0.173	ADA,APP,CCL2,CXCL12,CXCL5,EDN1,EPOR,F2R,F2RL1,F3,FAS,KIT,KITLG,LILRB1,MAGT1,MMP1,PAG1,PAK1,PECAM1,RGS2,S1PR1,TRPC1,VWF	23
Hematological System Development and Function, Immune Cell Trafficking, Inflammatory Response, Tissue Development	accumulation of mononuclear leukocytes	0.000254		-1.107	BGN,CCL2,CD70,CXCL12,EDN1,FAS,IL11,RBPJ,RUNX3,S1PR1,TNFRSF21,VCAM1,VEGFC	13
Organismal Injury and Abnormalities	Edema	0.000255		-1.459	AGTR1,AHR,ANGPTL4,CA12,CCBE1,CCND2,CD93,CREB1,EDN1,EPOR,F2R,F2RL1,F3,IGF2R,IVNS1ABP,NFKBIZ,OSR1,PECAM1,PPARG,RASIP1,RXRA,SFRP1,SOX18,TIMP3,VEGFC	25
Protein Synthesis	polymerization of protein	0.000255		0.555	ACVRL1,AHNAK,ALDH1A1,ANGPTL4,APP,ATL1,BIRC3,CDH2,CLDN1,CRYAB,CXCL12,DPYSL3,FAS,FGB,FGG,FIS1,ME1,MMP1,PAK1,PFN2,POLQ,RXRA,TEK,TGM2,VWF	25
Cancer, Organismal Injury and Abnormalities, Reproductive System Disease	ductal in situ breast cancer	0.000255			BGN,BMP4,DSE,GREM1,POSTN,TMEM158,TNC	7
Embryonic Development, Organ Development, Organismal Development, Reproductive System Development and Function, Tissue Development	formation of mammary gland	0.000262		-0.063	AHR,APLN,ATF4,BMP4,CREB1,DSG2,IGFBP5,IRS2,KDM5B,LBH,MFGE8,PPARG,SOCS2,TGM2,TIMP3,WNT5A	16
Cell-To-Cell Signaling and Interaction	adhesion of epithelial cells	0.000266		-0.699	F3,FGG,IGFBP5,ITGA2,KITLG,MYH10,PNN,POSTN,SH3PXD2A,TIMP3,VCAM1	11
Cancer, Gastrointestinal Disease, Organismal Injury and Abnormalities	growth of digestive organ tumor	0.000268		0.552	AHR,CREB1,CTSB,CXCL5,F2RL1,IFITM3,IL11,NRP1,PEG10,TXNIP	10
Cellular Development, Cellular Growth and Proliferation	proliferation of progenitor cells	0.000268		1.034	BMP6,CDK6,CXCL12,IGFBP5,IL11,KITLG,S1PR1,SCN1B,SPRY1,WNT5A	10
Cardiovascular Disease, Organismal Injury and Abnormalities, Skeletal and Muscular Disorders	acute myocardial infarction	0.000268			ADORA2B,APP,CXCL12,EDN1,EPOR,F2R,NPPB,POSTN,PPARG,VWF	10
Cardiovascular Disease, Cardiovascular System Development and Function, Organismal Injury and Abnormalities, Tissue Morphology	abnormal morphology of artery	0.000269			ACVRL1,AGTR1,AHR,CDH5,DLX1,EDN1,F2R,NRP1,RASIP1,RBPJ,RXRA,TEK,TIMP3	13
