# Supplementary material for: MicroRNA‐containing extracellular vesicles released from endothelial colony‐forming cells modulate angiogenesis during ischaemic retinopathy
Source: J Cell Mol Med. 2017 Jun 20;21(12):3405–19. doi: 10.1111/jcmm.13251 (PMC5706503; doi:10.1111/jcmm.13251)
Supplement: Supplementary file 9 — Data S3. Full list of microRNAs detected in cells and EVs by RNA‐Seq. [file JCMM-21-3405-s009.xlsx]

## Sheet: Cells vs. Vesicles
Feature ID	Cells - 87D_cells_Count - Expression values	Cells - 87D_cells_Count - Normalized expression values	Cells - 94A_cells_Count - Expression values	Cells - 94A_cells_Count - Normalized expression values	Cells - 115C_cells_Count - Expression values	Cells - 115C_cells_Count - Normalized expression values	Cells - Means	Cells - Normalized means	Vesicles - 87D_vesicles_Count - Expression values	Vesicles - 87D_vesicles_Count - Normalized expression values	Vesicles - 94A_vesicles_Count - Expression values	Vesicles - 94A_vesicles_Count - Normalized expression values	Vesicles - 115C_vesicles_Count - Expression values	Vesicles - 115C_vesicles_Count - Normalized expression values	Vesicles - Means	Vesicles - Normalized means	EDGE test: Cells vs Vesicles, tagwise dispersions - P-value	EDGE test: Cells vs Vesicles, tagwise dispersions - Fold change	EDGE test: Cells vs Vesicles, tagwise dispersions - Weighted difference	EDGE test: Cells vs Vesicles, tagwise dispersions - Bonferroni	EDGE test: Cells vs Vesicles, tagwise dispersions - FDR p-value correction
mir-4532-5p	0	0	1	2.24724	0	0	0.333333	0.749079	41	611.192	205	1073.71	26	2980.63	90.6667	1555.18	5.15063e-18	561.946	0.00122708	2.00875e-15	4.01749e-16
mir-451a-5p	1	5.09149	3	6.74171	0	0	1.33333	3.9444	151	2250.98	383	2006	23	2636.71	185.667	2297.9	7.02218e-31	312.979	0.00201919	2.73865e-28	2.73865e-28
mir-320d-2-3p	0	0	0	0	0	0	0	0	12	178.886	24	125.702	3	343.918	13	216.169	1.59248e-08	201.092	0.000157052	6.21066e-06	2.21809e-07
mir-3656-3p	0	0	0	0	0	0	0	0	11	163.978	30	157.128	0	0	13.6667	107.036	1.45474e-05	167.243	0.000130485	0.00567347	0.000107047
mir-4492-3p	0	0	0	0	0	0	0	0	7	104.35	13	68.0889	3	343.918	7.66667	172.119	8.37822e-06	130.105	0.000101335	0.00326751	6.53501e-05
mir-7704-5p	9	45.8234	17	38.203	0	0	8.66667	28.0088	461	6872.19	870	4556.72	7	802.476	446	4077.13	1.66824e-15	111.828	0.0038409	6.50615e-13	6.50615e-14
mir-142-5p	0	0	0	0	0	0	0	0	5	74.5356	13	68.0889	2	229.279	6.66667	123.968	2.27189e-05	100.405	7.80232e-05	0.00886037	0.000164081
mir-486-2-5p	65	330.947	114	256.185	20	265.869	66.3333	284.334	1447	21570.6	3021	15822.8	627	71878.9	1698.33	36424.1	2.6369e-23	93.4158	0.029469	1.02839e-20	3.42796e-21
mir-486-1-5p	63	320.764	120	269.668	15	199.402	66	263.278	1351	20139.5	2798	14654.8	547	62707.8	1565.33	32500.7	6.1098e-25	90.9121	0.0263619	2.38282e-22	1.19141e-22
mir-4792-5p	5	25.4575	13	29.2141	5	66.4673	7.66667	40.3796	322	4800.1	706	3697.75	12	1375.67	346.667	3291.17	1.92329e-16	76.678	0.0030745	7.50082e-14	1.25014e-14
mir-320c-2-3p	0	0	1	2.24724	0	0	0.333333	0.749079	11	163.978	32	167.603	2	229.279	15	186.954	3.98582e-09	74.0216	0.000161574	1.55447e-06	5.75729e-08
mir-4516-5p	0	0	7	15.7307	0	0	2.33333	5.24355	44	655.914	204	1068.47	3	343.918	83.6667	689.434	2.58e-14	72.6088	0.000696979	1.0062e-11	6.28875e-13
mir-3960-3p	1	5.09149	6	13.4834	0	0	2.33333	6.19164	84	1252.2	107	560.424	4	458.558	65	757.06	2.42494e-15	70.7218	0.000709087	9.45727e-13	8.59752e-14
mir-144-3p	0	0	0	0	0	0	0	0	4	59.6285	12	62.8512	0	0	5.33333	40.8266	0.00190486	70.2275	5.43367e-05	0.742896	0.00816369
mir-1246-5p	6	30.549	34	76.406	0	0	13.3333	35.6517	109	1624.88	637	3336.35	37	4241.66	261	3067.63	1.94007e-18	56.7109	0.00263811	7.56629e-16	1.89157e-16
mir-122-5p	0	0	2	4.49447	0	0	0.666667	1.49816	10	149.071	61	319.494	0	0	23.6667	156.188	1.67039e-06	55.4762	0.000188091	0.000651451	1.44767e-05
mir-320b-1-3p	3	15.2745	7	15.7307	0	0	3.33333	10.335	37	551.564	104	544.711	7	802.476	49.3333	632.917	6.70283e-16	36.9319	0.000530473	2.6141e-13	3.26763e-14
mir-216a-5p	83	422.594	115	258.432	24	319.043	74	333.356	1528	22778.1	3217	16849.4	24	2751.35	1589.67	14126.3	7.84945e-12	35.5104	0.0129487	3.06129e-09	1.33099e-10
mir-4488-5p	0	0	1	2.24724	0	0	0.333333	0.749079	9	134.164	11	57.6136	0	0	6.66667	63.9259	0.000488551	34.9285	7.36051e-05	0.190535	0.00246413
mir-320b-2-3p	4	20.366	8	17.9779	0	0	4	12.7813	36	536.657	106	555.186	6	687.837	49.3333	593.226	5.39419e-15	29.8948	0.000509803	2.10374e-12	1.75311e-13
mir-320c-1-3p	0	0	2	4.49447	1	13.2935	1	5.92931	11	163.978	32	167.603	1	114.639	14.6667	148.74	3.16766e-07	29.1956	0.000148353	0.000123539	3.33614e-06
mir-320d-1-3p	0	0	3	6.74171	0	0	1	2.24724	8	119.257	25	130.94	1	114.639	11.3333	121.612	1.27716e-07	24.2505	0.000116131	4.98093e-05	1.50937e-06
mir-4787-5p	0	0	1	2.24724	0	0	0.333333	0.749079	5	74.5356	8	41.9008	0	0	4.33333	38.8122	0.00462122	22.2585	4.63784e-05	1	0.0171645
mir-143-3p	41	208.751	156	350.569	27	358.923	74.6667	306.081	396	5903.22	845	4425.78	83	9515.08	441.333	6614.69	1.64548e-14	16.0555	0.00526895	6.41739e-12	4.58385e-13
mir-380-3p	11	56.0064	7	15.7307	1	13.2935	6.33333	28.3435	34	506.842	108	565.661	3	343.918	48.3333	472.141	1.97669e-09	15.0045	0.000437017	7.70909e-07	2.96503e-08
mir-107-3p	82	417.503	342	768.555	27	358.923	150.333	514.994	527	7856.06	1853	9705.28	62	7107.65	814	8222.99	1.80426e-13	13.006	0.00694189	7.03662e-11	3.90923e-12
mir-4497-5p	2	10.183	6	13.4834	0	0	2.66667	7.8888	4	59.6285	32	167.603	3	343.918	13	190.383	1.01522e-05	12.1459	0.000129331	0.00395934	7.76342e-05
mir-541-5p	1	5.09149	5	11.2362	0	0	2	5.44256	7	104.35	24	125.702	0	0	10.3333	76.6841	0.000451825	11.3355	9.08736e-05	0.176212	0.00231857
mir-432-5p	54	274.941	79	177.532	5	66.4673	46	172.98	182	2713.1	403	2110.75	20	2292.79	201.667	2372.21	3.86156e-12	11.087	0.00194305	1.50601e-09	7.17147e-11
mir-760-3p	2	10.183	1	2.24724	0	0	1	4.14341	3	44.7214	7	36.6632	1	114.639	3.66667	65.3414	0.00120764	8.06005	3.72057e-05	0.47098	0.00541356
mir-375-3p	1	5.09149	1	2.24724	0	0	0.666667	2.44624	2	29.8143	6	31.4256	0	0	2.66667	20.4133	0.0481117	7.7568	2.52153e-05	1	0.120279
mir-378a-5p	1	5.09149	4	8.98895	1	13.2935	2	9.12463	6	89.4428	14	73.3265	0	0	6.66667	54.2564	0.00982961	7.24892	6.06042e-05	1	0.031239
mir-665-3p	13	66.1894	20	44.9447	3	39.8804	12	50.3382	47	700.635	50	261.88	3	343.918	33.3333	435.478	3.96667e-06	7.23363	0.000347274	0.001547	3.2915e-05
mir-323a-3p	35	178.202	36	80.9005	2	26.5869	24.3333	95.2299	74	1103.13	119	623.275	7	802.476	66.6667	842.96	2.41756e-07	7.10327	0.000652742	9.42848e-05	2.61902e-06
mir-412-5p	1	5.09149	21	47.192	0	0	7.33333	17.4278	11	163.978	42	219.979	0	0	17.6667	127.986	0.00548527	6.29275	0.000129028	1	0.0194478
mir-190b-5p	0	0	4	8.98895	0	0	1.33333	2.99632	2	29.8143	9	47.1384	0	0	3.66667	25.6509	0.0181358	6.21922	3.15593e-05	1	0.0516275
mir-874-3p	5	25.4575	6	13.4834	5	66.4673	5.33333	35.1361	18	268.328	34	178.079	1	114.639	17.6667	187.015	0.00235291	6.0362	0.000159109	0.917635	0.00951869
mir-5096-5p	0	0	3	6.74171	0	0	1	2.24724	1	14.9071	5	26.188	1	114.639	2.33333	51.9115	0.0185632	5.73968	2.2715e-05	1	0.0524611
mir-134-5p	105	534.607	134	301.13	11	146.228	83.3333	327.322	176	2623.65	367	1922.2	19	2178.15	187.333	2241.33	1.62761e-07	5.63902	0.0016562	6.34767e-05	1.86696e-06
mir-660-5p	59	300.398	107	240.454	12	159.521	59.3333	233.458	125	1863.39	369	1932.68	5	573.197	166.333	1456.42	7.28781e-06	5.56794	0.0011841	0.00284225	5.80051e-05
mir-4454-5p	2	10.183	2	4.49447	3	39.8804	2.33333	18.1859	0	0	2	10.4752	5	573.197	2.33333	194.558	0.188903	5.4945	9.0034e-05	1	0.341076
mir-323b-3p	24	122.196	19	42.6975	1	13.2935	14.6667	59.3956	38	566.471	39	204.267	4	458.558	27	409.765	0.000262975	5.22748	0.000282835	0.10256	0.00157785
mir-329-1-3p	2	10.183	7	15.7307	1	13.2935	3.33333	13.069	10	149.071	6	31.4256	1	114.639	5.66667	98.3788	0.0150609	5.08199	6.1936e-05	1	0.0455329
mir-324-3p	4	20.366	20	44.9447	2	26.5869	8.66667	30.6325	11	163.978	36	188.554	2	229.279	16.3333	193.937	0.000311582	4.77694	0.000138011	0.121517	0.00173596
mir-3182-5p	0	0	5	11.2362	0	0	1.66667	3.74539	1	14.9071	3	15.7128	2	229.279	2	86.633	0.0581776	4.69916	2.5311e-05	1	0.140057
mir-148a-3p	36	183.294	123	276.41	69	917.248	76	458.984	235	3503.18	634	3320.64	13	1490.31	294	2771.38	0.00216295	4.52481	0.00202809	0.843551	0.00897394
mir-1262-5p	0	0	5	11.2362	0	0	1.66667	3.74539	1	14.9071	6	31.4256	1	114.639	2.66667	53.6574	0.0468163	4.2029	2.33584e-05	1	0.117796
mir-543-3p	0	0	6	13.4834	1	13.2935	2.33333	8.92562	5	74.5356	6	31.4256	0	0	3.66667	35.3204	0.172555	4.06101	3.22013e-05	1	0.325656
mir-365a-3p	2	10.183	7	15.7307	0	0	3	8.63788	4	59.6285	10	52.376	0	0	4.66667	37.3349	0.0512934	3.8637	3.71043e-05	1	0.12661
mir-501-5p	1	5.09149	5	11.2362	0	0	2	5.44256	4	59.6285	4	20.9504	0	0	2.66667	26.8596	0.115586	3.62775	2.30894e-05	1	0.250248
mir-154-5p	4	20.366	5	11.2362	0	0	3	10.5341	4	59.6285	8	41.9008	1	114.639	4.33333	72.0563	0.0098523	3.61365	3.6392e-05	1	0.031239
mir-99b-5p	307	1563.09	485	1089.91	100	1329.35	297.333	1327.45	378	5634.89	639	3346.83	93	10661.5	370	6547.73	9.49031e-05	3.59092	0.00391038	0.0370122	0.000606758
mir-423-5p	89	453.143	308	692.149	40	531.738	145.667	559.01	154	2295.7	437	2288.83	25	2865.99	205.333	2483.51	5.06266e-05	3.4554	0.00156003	0.0197444	0.000358988
mir-655-3p	6	30.549	2	4.49447	0	0	2.66667	11.6811	4	59.6285	9	47.1384	0	0	4.33333	35.589	0.14647	3.3659	3.24656e-05	1	0.290512
mir-431-3p	26	132.379	54	121.351	5	66.4673	28.3333	106.732	33	491.935	64	335.207	5	573.197	34	466.78	0.000400536	3.27418	0.000275599	0.156209	0.00208279
mir-1468-5p	1	5.09149	2	4.49447	3	39.8804	2	16.4888	5	74.5356	3	15.7128	1	114.639	3	68.296	0.278551	3.16974	3.0372e-05	1	0.460346
mir-485-3p	16	81.4639	30	67.4171	4	53.1738	16.6667	67.3516	26	387.585	36	188.554	1	114.639	21	230.26	0.00628875	3.14835	0.000161621	1	0.0217045
mir-382-5p	11	56.0064	19	42.6975	1	13.2935	10.3333	37.3325	9	134.164	30	157.128	1	114.639	13.3333	135.311	0.00929852	3.09771	9.39998e-05	1	0.0302202
mir-654-5p	5	25.4575	12	26.9668	0	0	5.66667	17.4748	6	89.4428	9	47.1384	2	229.279	5.66667	121.953	0.0169823	3.01919	4.81597e-05	1	0.0494659
mir-34a-3p	2	10.183	4	8.98895	0	0	2	6.39064	2	29.8143	4	20.9504	1	114.639	2.33333	55.1347	0.0368438	3.01058	1.87842e-05	1	0.0957938
mir-940-3p	1	5.09149	6	13.4834	2	26.5869	3	15.0539	2	29.8143	6	31.4256	2	229.279	3.33333	96.8396	0.171749	2.98297	2.94849e-05	1	0.325656
mir-433-3p	6	30.549	5	11.2362	1	13.2935	4	18.3595	6	89.4428	10	52.376	0	0	5.33333	47.2729	0.149687	2.97355	3.92716e-05	1	0.293356
mir-369-3p	20	101.83	19	42.6975	1	13.2935	13.3333	52.6069	10	149.071	52	272.355	0	0	20.6667	140.476	0.0637705	2.9504	0.00011545	1	0.148925
mir-136-5p	4	20.366	5	11.2362	1	13.2935	3.33333	14.9652	4	59.6285	9	47.1384	0	0	4.33333	35.589	0.18111	2.9469	3.13243e-05	1	0.334754
mir-326-3p	19	96.7384	58	130.34	7	93.0542	28	106.711	24	357.771	57	298.543	6	687.837	29	448.05	0.00252805	2.88788	0.000227352	0.985939	0.00995898
mir-365b-3p	2	10.183	11	24.7196	0	0	4.33333	11.6342	5	74.5356	8	41.9008	0	0	4.33333	38.8122	0.124623	2.81888	3.1347e-05	1	0.258527
mir-146a-5p	125	636.437	268	602.259	10	132.935	134.333	457.21	102	1520.53	415	2173.61	3	343.918	173.333	1346.02	0.0201558	2.77936	0.000869536	1	0.0565522
mir-424-5p	61	310.581	144	323.602	10	132.935	71.6667	255.706	45	670.821	170	890.393	10	1146.39	75	902.536	0.00148638	2.75936	0.000502847	0.579687	0.00651334
mir-2682-3p	3	15.2745	3	6.74171	0	0	2	7.33873	2	29.8143	5	26.188	0	0	2.33333	18.6674	0.337794	2.6926	1.63361e-05	1	0.545513
mir-584-5p	12	61.0979	31	69.6643	3	39.8804	15.3333	56.8809	8	119.257	42	219.979	2	229.279	17.3333	189.505	0.0157913	2.67243	0.00010961	1	0.046656
mir-493-5p	19	96.7384	50	112.362	2	26.5869	23.6667	78.5624	16	238.514	60	314.256	1	114.639	25.6667	222.47	0.0153987	2.64709	0.000151835	1	0.0458435
mir-22-5p	11	56.0064	37	83.1477	3	39.8804	17	59.6782	12	178.886	42	219.979	1	114.639	18.3333	171.168	0.0172199	2.63265	0.000114357	1	0.0494659
mir-152-3p	19	96.7384	17	38.203	1	13.2935	12.3333	49.4116	13	193.793	26	136.178	1	114.639	13.3333	148.203	0.0288037	2.59847	9.03015e-05	1	0.0769414
mir-10a-3p	1	5.09149	9	20.2251	0	0	3.33333	8.43887	2	29.8143	8	41.9008	0	0	3.33333	23.905	0.177358	2.58961	2.1246e-05	1	0.330661
mir-103a-1-3p	693	3528.41	1568	3523.67	106	1409.11	789	2820.39	557	8303.27	1912	10014.3	66	7566.2	845	8627.92	0.00225379	2.58635	0.00482946	0.878978	0.0092524
mir-103a-2-3p	695	3538.59	1561	3507.94	109	1448.99	788.333	2831.84	555	8273.46	1920	10056.2	63	7222.29	846	8517.31	0.0026133	2.5477	0.00473719	1	0.0101919
mir-130b-3p	52	264.758	134	301.13	15	199.402	67	255.096	56	834.799	134	701.839	8	917.116	66	817.918	0.00246162	2.53422	0.000439437	0.960033	0.00979626
mir-410-3p	645	3284.01	1069	2402.3	117	1555.33	610.333	2413.88	656	9779.08	1293	6772.22	47	5388.05	665.333	7313.12	0.00313808	2.51825	0.00400898	1	0.011882
mir-199a-1-3p	59	300.398	132	296.635	14	186.108	68.3333	261.047	55	819.892	150	785.641	6	687.837	70.3333	764.456	0.0042098	2.46649	0.000428158	1	0.0157867
mir-199a-2-3p	61	310.581	135	303.377	11	146.228	69	253.395	59	879.521	148	775.165	3	343.918	70	666.201	0.0148334	2.38759	0.000391597	1	0.0451955
mir-329-2-3p	6	30.549	5	11.2362	0	0	3.66667	13.9284	4	59.6285	7	36.6632	0	0	3.66667	32.0972	0.369236	2.37577	2.36989e-05	1	0.583004
let-7d-3p	22	112.013	64	143.823	9	119.641	31.6667	125.159	28	417.4	73	382.345	1	114.639	34	304.795	0.0439558	2.35877	0.000190987	1	0.111317
mir-199b-3p	59	300.398	140	314.613	11	146.228	70	253.746	57	849.706	149	780.403	3	343.918	69.6667	658.009	0.0145351	2.35641	0.000384126	1	0.0446355
mir-501-3p	4	20.366	7	15.7307	0	0	3.66667	12.0322	4	59.6285	6	31.4256	0	0	3.33333	30.3514	0.215901	2.34534	2.18228e-05	1	0.374229
mir-421-3p	24	122.196	65	146.07	14	186.108	34.3333	151.458	24	357.771	81	424.246	5	573.197	36.6667	451.738	0.0253236	2.33814	0.000224625	1	0.0690644
mir-574-3p	38	193.477	63	141.576	9	119.641	36.6667	151.565	33	491.935	74	387.583	3	343.918	36.6667	407.812	0.0152437	2.33335	0.000224024	1	0.045731
mir-25-3p	1267	6450.92	4337	9746.26	301	4001.33	1968.33	6732.84	1325	19751.9	3825	20033.8	146	16737.4	1765.33	18841	0.00589056	2.30776	0.0096477	1	0.0206965
mir-214-5p	3	15.2745	5	11.2362	2	26.5869	3.33333	17.6992	5	74.5356	5	26.188	0	0	3.33333	33.5746	0.522745	2.30455	2.24846e-05	1	0.717854
mir-5100-3p	2	10.183	5	11.2362	1	13.2935	2.66667	11.5709	1	14.9071	3	15.7128	2	229.279	2	86.633	0.196313	2.29064	1.65611e-05	1	0.351202
let-7b-3p	3	15.2745	19	42.6975	5	66.4673	9	41.4797	8	119.257	13	68.0889	2	229.279	7.66667	138.875	0.156487	2.22744	5.35045e-05	1	0.303632
mir-320a-3p	213	1084.49	441	991.031	33	438.684	229	838.068	144	2146.63	439	2299.31	20	2292.79	201	2246.24	0.00732334	2.22284	0.00111857	1	0.0248357
mir-32-5p	3	15.2745	2	4.49447	2	26.5869	2.33333	15.452	2	29.8143	6	31.4256	0	0	2.66667	20.4133	1	2.20337	1.57867e-05	1	1
mir-377-5p	11	56.0064	20	44.9447	1	13.2935	10.6667	38.0815	8	119.257	18	94.2769	1	114.639	9	109.391	0.0564393	2.18261	5.44637e-05	1	0.136716
mir-93-3p	3	15.2745	3	6.74171	0	0	2	7.33873	3	44.7214	2	10.4752	0	0	1.66667	18.3989	0.520668	2.16379	1.12146e-05	1	0.717528
mir-139-5p	14	71.2809	13	29.2141	4	53.1738	10.3333	51.2229	7	104.35	18	94.2769	3	343.918	9.33333	180.848	0.11561	2.15331	6.18752e-05	1	0.250248
mir-541-3p	4	20.366	3	6.74171	0	0	2.33333	9.0359	1	14.9071	6	31.4256	0	0	2.33333	15.4443	0.509414	2.14884	1.305e-05	1	0.708866
mir-221-3p	1999	10177.9	3123	7018.12	153	2033.9	1758.33	6409.97	1276	19021.5	3108	16278.5	101	11578.6	1495	15626.2	0.0324626	2.12178	0.00751523	1	0.0861253
mir-130a-3p	73	371.679	179	402.255	38	505.151	96.6667	426.362	69	1028.59	213	1115.61	11	1261.03	97.6667	1135.08	0.0269581	2.09078	0.000531052	1	0.0730114
mir-191-3p	0	0	4	8.98895	1	13.2935	1.66667	7.42747	0	0	5	26.188	0	0	1.66667	8.72934	1	2.05099	8.47676e-06	1	1
mir-502-3p	2	10.183	8	17.9779	1	13.2935	3.66667	13.8181	2	29.8143	7	36.6632	0	0	3	22.1592	0.594153	1.97372	1.60136e-05	1	0.757253
mir-132-3p	7	35.6405	22	49.4392	1	13.2935	10	32.791	6	89.4428	17	89.0393	0	0	7.66667	59.494	0.339897	1.94807	3.82007e-05	1	0.545513
mir-197-3p	82	417.503	165	370.794	26	345.63	91	377.975	41	611.192	105	549.948	19	2178.15	55	1113.1	0.0602645	1.93813	0.000398585	1	0.144191
mir-23a-3p	167	850.28	208	467.425	43	571.618	139.333	629.774	112	1669.6	258	1351.3	13	1490.31	127.667	1503.74	0.032899	1.93526	0.000657276	1	0.0866933
mir-328-3p	5	25.4575	11	24.7196	2	26.5869	6	25.588	1	14.9071	17	89.0393	0	0	6	34.6488	0.627557	1.92178	2.59851e-05	1	0.781941
mir-7641-1-5p	3	15.2745	7	15.7307	6	79.7607	5.33333	36.922	2	29.8143	14	73.3265	2	229.279	6	110.807	0.42574	1.91694	3.38698e-05	1	0.626561
mir-496-3p	8	40.732	9	20.2251	1	13.2935	6	24.7502	4	59.6285	11	57.6136	0	0	5	39.0807	0.445172	1.90625	2.54488e-05	1	0.645417
mir-137-3p	4	20.366	9	20.2251	1	13.2935	4.66667	17.9615	6	89.4428	3	15.7128	0	0	3	35.0519	0.534785	1.84032	1.76507e-05	1	0.728153
mir-766-3p	4	20.366	4	8.98895	0	0	2.66667	9.78497	0	0	1	5.2376	2	229.279	1	78.1722	0.437525	1.83643	1.02245e-05	1	0.639081
mir-27a-3p	364	1853.3	890	2000.04	126	1674.98	460	1842.77	329	4904.45	966	5059.53	19	2178.15	438	4047.37	0.0724784	1.83555	0.00174472	1	0.166274
mir-370-5p	2	10.183	5	11.2362	0	0	2.33333	7.13972	2	29.8143	3	15.7128	0	0	1.66667	15.1757	0.709854	1.83477	8.83273e-06	1	0.854453
mir-548f-1-3p	3	15.2745	6	13.4834	1	13.2935	3.33333	14.0171	1	14.9071	7	36.6632	0	0	2.66667	17.1901	0.780424	1.7977	1.24786e-05	1	0.902457
mir-495-3p	13	66.1894	26	58.4281	2	26.5869	13.6667	50.4015	8	119.257	23	120.465	0	0	10.3333	79.9073	0.392699	1.77885	4.5395e-05	1	0.607748
mir-484-5p	45	229.117	91	204.499	22	292.456	52.6667	242.024	28	417.4	93	487.097	7	802.476	42.6667	568.991	0.113403	1.74975	0.000202874	1	0.249174
mir-576-5p	2	10.183	14	31.4613	0	0	5.33333	13.8814	2	29.8143	8	41.9008	0	0	3.33333	23.905	0.48477	1.70557	1.42879e-05	1	0.690002
mir-361-5p	13	66.1894	28	62.9226	10	132.935	17	87.3489	14	208.7	38	199.029	0	0	17.3333	135.91	0.553684	1.69964	6.76001e-05	1	0.734937
mir-505-3p	13	66.1894	20	44.9447	1	13.2935	11.3333	41.4759	8	119.257	15	78.5641	0	0	7.66667	65.9404	0.454107	1.69651	3.38708e-05	1	0.65111
mir-339-5p	20	101.83	48	107.867	3	39.8804	23.6667	83.1925	10	149.071	34	178.079	2	229.279	15.3333	185.476	0.173683	1.69506	6.72836e-05	1	0.325656
mir-4286-5p	9	45.8234	24	53.9337	2	26.5869	11.6667	42.1147	6	89.4428	13	68.0889	2	229.279	7	128.937	0.178048	1.68448	3.39976e-05	1	0.330661
mir-532-5p	154	784.09	595	1337.11	50	664.673	266.333	928.623	131	1952.83	394	2063.62	13	1490.31	179.333	1835.59	0.118914	1.65295	0.000678369	1	0.252811
mir-186-5p	98	498.966	366	822.489	45	598.205	169.667	639.887	75	1118.03	323	1691.75	8	917.116	135.333	1242.3	0.155383	1.65048	0.000473997	1	0.302997
mir-382-3p	8	40.732	18	40.4503	1	13.2935	9	31.4919	4	59.6285	14	73.3265	0	0	6	44.3183	0.635533	1.61969	2.36429e-05	1	0.789356
mir-193b-3p	14	71.2809	35	78.6533	8	106.348	19	85.4273	12	178.886	36	188.554	0	0	16	122.48	0.594112	1.61384	5.80207e-05	1	0.757253
mir-204-5p	6	30.549	5	11.2362	2	26.5869	4.33333	22.7907	2	29.8143	4	20.9504	2	229.279	2.66667	93.3479	0.417152	1.61333	1.42303e-05	1	0.623605
mir-149-5p	1	5.09149	7	15.7307	0	0	2.66667	6.94072	1	14.9071	2	10.4752	1	114.639	1.33333	46.6739	0.368591	1.59462	6.54521e-06	1	0.583004
mir-1304-3p	112	570.247	393	883.164	42	558.325	182.333	670.579	90	1341.64	252	1319.88	11	1261.03	117.667	1307.52	0.131952	1.58673	0.000444127	1	0.269432
mir-1307-3p	62	315.673	120	269.668	16	212.695	66	266.012	34	506.842	96	502.81	4	458.558	44.6667	489.403	0.173514	1.56679	0.000167952	1	0.325656
mir-487a-3p	3	15.2745	4	8.98895	1	13.2935	2.66667	12.519	3	44.7214	2	10.4752	0	0	1.66667	18.3989	1	1.55671	7.35143e-06	1	1
mir-210-3p	23	117.104	40	89.8895	3	39.8804	22	82.2914	15	223.607	26	136.178	0	0	13.6667	119.928	0.507955	1.5461	5.08433e-05	1	0.708866
mir-654-3p	325	1654.74	357	802.263	86	1143.24	256	1200.08	209	3115.59	326	1707.46	19	2178.15	184.667	2333.73	0.188392	1.54244	0.000732812	1	0.341076
mir-16-1-5p	246	1252.51	503	1130.36	64	850.781	271	1077.88	163	2429.86	386	2021.72	12	1375.67	187	1942.42	0.185187	1.52046	0.000625819	1	0.340097
mir-378c-5p	13	66.1894	49	110.115	2	26.5869	21.3333	67.6303	5	74.5356	31	162.366	1	114.639	12.3333	117.18	0.383823	1.48989	3.96039e-05	1	0.598462
mir-22-3p	4772	24296.6	12784	28728.7	1232	16377.5	6262.67	23134.3	3060	45615.8	8898	46604.2	293	33589.4	4083.67	41936.5	0.185745	1.48761	0.0124922	1	0.340097
mir-151a-3p	2522	12840.7	8658	19456.6	1182	15712.9	4120.67	16003.4	2043	30455.3	6232	32640.7	231	26481.7	2835.33	29859.2	0.211322	1.46813	0.00860898	1	0.367926
mir-16-2-5p	243	1237.23	503	1130.36	67	890.661	271	1086.08	163	2429.86	384	2011.24	10	1146.39	185.667	1862.5	0.255323	1.45978	0.000558843	1	0.425538
mir-450b-5p	10	50.9149	24	53.9337	4	53.1738	12.6667	52.6741	6	89.4428	19	99.5145	0	0	8.33333	62.9857	0.90829	1.45008	2.61752e-05	1	1
let-7i-3p	7	35.6405	10	22.4724	0	0	5.66667	19.3709	1	14.9071	7	36.6632	1	114.639	3	55.4033	0.547051	1.36869	9.10129e-06	1	0.731357
mir-15a-5p	28	142.562	89	200.004	10	132.935	42.3333	158.5	20	298.143	61	319.494	0	0	27	205.879	0.74138	1.36821	6.59706e-05	1	0.884215
mir-4485-3p	3	15.2745	5	11.2362	0	0	2.66667	8.83689	0	0	3	15.7128	1	114.639	1.33333	43.4508	0.58949	1.36704	4.39161e-06	1	0.757253
mir-125b-1-3p	32	162.928	64	143.823	4	53.1738	33.3333	119.975	21	313.05	24	125.702	1	114.639	15.3333	184.464	0.510747	1.33675	4.5777e-05	1	0.708866
mir-23b-3p	50	254.575	66	148.318	17	225.989	44.3333	209.627	20	298.143	82	429.484	1	114.639	34.3333	280.755	0.644668	1.33574	7.83685e-05	1	0.795634
mir-431-5p	71	361.496	113	253.938	3	39.8804	62.3333	218.438	35	521.75	53	277.593	1	114.639	29.6667	304.661	0.56883	1.32853	7.76347e-05	1	0.746948
mir-192-5p	89	453.143	227	510.123	62	824.194	126	595.82	78	1162.76	188	984.67	7	802.476	91	983.301	0.487457	1.31792	0.000222301	1	0.690341
mir-503-5p	14	71.2809	6	13.4834	1	13.2935	7	32.6859	1	14.9071	15	78.5641	0	0	5.33333	31.1571	1	1.3052	1.09827e-05	1	1
mir-378a-3p	737	3752.43	1703	3827.04	147	1954.14	862.333	3177.87	440	6559.14	917	4802.88	30	3439.18	462.333	4933.73	0.402079	1.30334	0.00105491	1	0.614945
mir-1197-3p	11	56.0064	6	13.4834	0	0	5.66667	23.1633	4	59.6285	5	26.188	0	0	3	28.6055	1	1.29583	7.9551e-06	1	1
mir-99b-3p	79	402.228	180	404.503	9	119.641	89.3333	308.791	23	342.864	119	623.275	3	343.918	48.3333	436.686	0.51313	1.29381	9.97509e-05	1	0.709647
mir-15b-3p	15	76.3724	40	89.8895	2	26.5869	19	64.2829	7	104.35	19	99.5145	1	114.639	9	106.168	0.528981	1.28182	2.16697e-05	1	0.723869
mir-215-5p	5	25.4575	9	20.2251	0	0	4.66667	15.2275	2	29.8143	5	26.188	0	0	2.33333	18.6674	0.782129	1.27864	5.66263e-06	1	0.902457
mir-345-5p	79	402.228	155	348.322	13	172.815	82.3333	307.788	37	551.564	92	481.86	2	229.279	43.6667	420.901	0.54758	1.2762	9.41357e-05	1	0.731357
mir-485-5p	4	20.366	4	8.98895	1	13.2935	3	14.2161	1	14.9071	4	20.9504	0	0	1.66667	11.9525	1	1.26426	3.8944e-06	1	1
mir-181d-5p	32	162.928	67	150.565	2	26.5869	33.6667	113.36	10	149.071	44	230.455	0	0	18	126.509	0.863919	1.25607	3.24542e-05	1	0.968185
mir-598-3p	16	81.4639	33	74.1588	3	39.8804	17.3333	65.1677	9	134.164	17	89.0393	0	0	8.66667	74.4011	0.918279	1.2529	1.88104e-05	1	1
mir-574-5p	32	162.928	51	114.609	14	186.108	32.3333	154.548	14	208.7	62	324.731	0	0	25.3333	177.81	0.966553	1.25054	4.36017e-05	1	1
mir-877-5p	18	91.6469	23	51.6864	8	106.348	16.3333	83.227	12	178.886	19	99.5145	0	0	10.3333	92.8	1	1.23762	2.14355e-05	1	1
mir-27b-3p	447	2275.9	1423	3197.82	404	5370.56	758	3614.76	351	5232.4	1108	5803.27	64	7336.93	507.667	6124.2	0.558019	1.22864	0.00100437	1	0.73772
mir-128-2-3p	17	86.5554	64	143.823	4	53.1738	28.3333	94.5174	9	134.164	25	130.94	2	229.279	12	164.794	0.544232	1.21545	2.38306e-05	1	0.731357
mir-3200-3p	7	35.6405	19	42.6975	1	13.2935	9	30.5438	5	74.5356	7	36.6632	0	0	4	37.0663	1	1.21509	8.10969e-06	1	1
mir-337-3p	22	112.013	26	58.4281	0	0	16	56.8137	7	104.35	16	83.8017	0	0	7.66667	62.7172	0.92401	1.21409	1.38045e-05	1	1
mir-127-3p	881	4485.61	1463	3287.71	288	3828.51	877.333	3867.28	480	7155.42	1050	5499.48	44	5044.14	524.667	5899.68	0.535846	1.2099	0.000925388	1	0.728153
mir-181b-1-5p	392	1995.87	981	2204.54	65	864.074	479.333	1688.16	184	2742.91	501	2624.04	15	1719.59	233.333	2362.18	0.571417	1.20758	0.00038035	1	0.747827
mir-24-1-3p	69	351.313	102	229.218	13	172.815	61.3333	251.115	17	253.421	78	408.533	4	458.558	33	373.504	0.592183	1.20698	5.74889e-05	1	0.757253
mir-18a-3p	5	25.4575	13	29.2141	2	26.5869	6.66667	27.0862	5	74.5356	4	20.9504	0	0	3	31.8287	1	1.20414	6.17308e-06	1	1
mir-1285-1-3p	3	15.2745	10	22.4724	0	0	4.33333	12.5823	1	14.9071	5	26.188	0	0	2	13.6984	1	1.20029	3.60604e-06	1	1
mir-625-3p	13	66.1894	56	125.845	3	39.8804	24	77.305	7	104.35	27	141.415	0	0	11.3333	81.9217	1	1.19687	1.77854e-05	1	1
mir-217-5p	197	1003.02	221	496.639	25	332.336	147.667	610.667	53	790.078	250	1309.4	1	114.639	101.333	738.039	0.774838	1.19099	0.000125913	1	0.902173
mir-3176-3p	1	5.09149	11	24.7196	0	0	4	9.93703	1	14.9071	4	20.9504	0	0	1.66667	11.9525	1	1.18358	2.81595e-06	1	1
mir-1307-5p	95	483.692	206	462.931	16	212.695	105.667	386.439	36	536.657	110	576.136	4	458.558	50	523.784	0.653266	1.17824	7.62433e-05	1	0.798664
mir-136-3p	107	544.79	218	489.898	19	252.576	114.667	429.088	54	804.985	108	565.661	2	229.279	54.6667	533.308	0.767677	1.15756	7.45442e-05	1	0.901285
mir-378d-2-5p	2	10.183	11	24.7196	1	13.2935	4.66667	16.0653	0	0	7	36.6632	0	0	2.33333	12.2211	1	1.15619	3.07157e-06	1	1
mir-181b-2-5p	454	2311.54	1114	2503.42	67	890.661	545	1901.87	197	2936.7	512	2681.65	18	2063.51	242.333	2560.62	0.66742	1.15293	0.000313818	1	0.813418
mir-629-5p	9	45.8234	19	42.6975	1	13.2935	9.66667	33.9381	1	14.9071	11	57.6136	1	114.639	4.33333	62.3867	0.754353	1.1267	5.20603e-06	1	0.891508
let-7f-1-3p	4	20.366	5	11.2362	0	0	3	10.5341	1	14.9071	3	15.7128	0	0	1.33333	10.2066	1	1.09703	1.34288e-06	1	1
mir-24-2-3p	78	397.137	96	215.735	12	159.521	62	257.464	15	223.607	78	408.533	3	343.918	32	325.353	0.862107	1.09635	2.72603e-05	1	0.968185
mir-425-5p	32	162.928	56	125.845	3	39.8804	30.3333	109.551	11	163.978	30	157.128	0	0	13.6667	107.036	0.946722	1.09161	1.12671e-05	1	1
mir-125b-1-5p	66	336.039	93	208.993	28	372.217	62.3333	305.749	38	566.471	55	288.068	3	343.918	32	399.486	0.954135	1.07437	2.56262e-05	1	1
mir-125b-2-5p	72	366.588	88	197.757	24	319.043	61.3333	294.462	39	581.378	59	309.019	1	114.639	33	335.012	1	1.06115	2.02099e-05	1	1
mir-422a-5p	6	30.549	6	13.4834	1	13.2935	4.33333	19.1086	4	59.6285	1	5.2376	0	0	1.66667	21.622	1	1.05897	1.25731e-06	1	1
mir-409-3p	1358	6914.25	2051	4609.08	262	3482.88	1223.67	5002.07	646	9630.01	1203	6300.84	23	2636.71	624	6189.18	0.908069	1.05025	0.000276152	1	1
mir-128-1-3p	19	96.7384	63	141.576	6	79.7607	29.3333	106.025	12	178.886	24	125.702	0	0	12	101.529	0.831524	1.03725	4.49301e-06	1	0.948229
mir-342-3p	4	20.366	10	22.4724	5	66.4673	6.33333	36.4352	1	14.9071	8	41.9008	1	114.639	3.33333	57.1491	1	1.02305	8.34528e-07	1	1
mir-1185-1-3p	8	40.732	25	56.1809	0	0	11	32.3043	3	44.7214	9	47.1384	0	0	4	30.6199	1	1.01982	8.18095e-07	1	1
mir-331-5p	2	10.183	6	13.4834	0	0	2.66667	7.8888	1	14.9071	2	10.4752	0	0	1	8.46078	1	1.0101	1.1794e-07	1	1
mir-652-3p	9	45.8234	10	22.4724	4	53.1738	7.66667	40.4899	2	29.8143	10	52.376	0	0	4	27.3968	0.622495	1.00603	2.46172e-07	1	0.781941
mir-1180-3p	5	25.4575	28	62.9226	3	39.8804	12	42.7535	2	29.8143	13	68.0889	0	0	5	32.6344	0.777257	-1.01713	-8.34621e-07	1	0.902173
mir-887-3p	8	40.732	20	44.9447	13	172.815	13.6667	86.1639	11	163.978	16	83.8017	0	0	9	82.5934	0.751761	-1.02367	-2.28506e-06	1	0.891145
mir-423-3p	249	1267.78	783	1759.59	69	917.248	367	1314.87	125	1863.39	329	1723.17	7	802.476	153.667	1463.01	0.871866	-1.02833	-4.02641e-05	1	0.974292
mir-3615-3p	4	20.366	23	51.6864	3	39.8804	10	37.3109	2	29.8143	10	52.376	0	0	4	27.3968	0.733455	-1.03557	-1.46327e-06	1	0.877446
mir-126-3p	2081	10595.4	3680	8269.83	534	7098.7	2098.33	8654.64	760	11329.4	1740	9113.43	94	10776.1	864.667	10406.3	0.863155	-1.04813	-0.000444308	1	0.968185
mir-339-3p	20	101.83	29	65.1699	0	0	16.3333	55.6666	8	119.257	3	15.7128	1	114.639	4	83.2031	0.852963	-1.04836	-2.91331e-06	1	0.966094
mir-425-3p	9	45.8234	8	17.9779	3	39.8804	6.66667	34.5606	1	14.9071	9	47.1384	0	0	3.33333	20.6819	0.579979	-1.05326	-1.78654e-06	1	0.756495
mir-4529-3p	3	15.2745	1	2.24724	3	39.8804	2.33333	19.134	1	14.9071	3	15.7128	0	0	1.33333	10.2066	0.589667	-1.05903	-8.83641e-07	1	0.757253
mir-125b-2-3p	135	687.352	359	806.758	114	1515.45	202.667	1003.19	70	1043.5	226	1183.7	15	1719.59	103.667	1315.6	0.87862	-1.05934	-6.75497e-05	1	0.979033
let-7g-3p	4	20.366	4	8.98895	0	0	2.66667	9.78497	1	14.9071	2	10.4752	0	0	1	8.46078	1	-1.06715	-7.91791e-07	1	1
mir-299-3p	52	264.758	93	208.993	4	53.1738	49.6667	175.641	22	327.957	28	146.653	0	0	16.6667	158.203	0.75877	-1.06856	-1.23347e-05	1	0.894019
mir-93-5p	248	1262.69	570	1280.92	63	837.488	293.667	1127.03	109	1624.88	244	1277.98	6	687.837	119.667	1196.9	0.746328	-1.07772	-9.04183e-05	1	0.887403
mir-19b-1-3p	138	702.626	161	361.805	8	106.348	102.333	390.26	34	506.842	87	455.672	1	114.639	40.6667	359.051	0.769558	-1.08424	-3.2197e-05	1	0.901285
mir-582-5p	10	50.9149	15	33.7085	1	13.2935	8.66667	32.639	3	44.7214	5	26.188	1	114.639	3	61.8496	0.854622	-1.08846	-3.14633e-06	1	0.966094
mir-370-3p	13	66.1894	17	38.203	4	53.1738	11.3333	52.5221	2	29.8143	14	73.3265	0	0	5.33333	34.3802	0.59976	-1.08933	-4.64221e-06	1	0.759436
mir-452-5p	20	101.83	43	96.6312	1	13.2935	21.3333	70.5848	6	89.4428	13	68.0889	1	114.639	6.66667	90.7237	1	-1.09977	-7.59709e-06	1	1
mir-330-5p	4	20.366	7	15.7307	3	39.8804	4.66667	25.3257	1	14.9071	5	26.188	0	0	2	13.6984	0.643872	-1.12171	-2.63074e-06	1	0.795634
mir-19b-2-3p	132	672.077	160	359.558	6	79.7607	99.3333	370.465	31	462.121	90	471.384	0	0	40.3333	311.168	0.69349	-1.1223	-4.23946e-05	1	0.839942
mir-26b-3p	3	15.2745	11	24.7196	1	13.2935	5	17.7625	2	29.8143	3	15.7128	0	0	1.66667	15.1757	0.776454	-1.1251	-2.42639e-06	1	0.902173
mir-889-3p	450	2291.17	1069	2402.3	99	1316.05	539.333	2003.17	167	2489.49	428	2241.69	13	1490.31	202.667	2073.83	0.647841	-1.1313	-0.000256099	1	0.797028
mir-454-5p	3	15.2745	14	31.4613	0	0	5.66667	15.5786	2	29.8143	3	15.7128	0	0	1.66667	15.1757	1	-1.13618	-2.64634e-06	1	1
mir-125a-3p	8	40.732	16	35.9558	0	0	8	25.5626	2	29.8143	4	20.9504	1	114.639	2.33333	55.1347	0.853861	-1.1395	-4.00972e-06	1	0.966094
mir-140-3p	410	2087.51	985	2213.53	94	1249.58	496.333	1850.21	135	2012.46	385	2016.48	15	1719.59	178.333	1916.18	0.597957	-1.15514	-0.00027445	1	0.759436
mir-30a-5p	18173	92527.7	57217	128580	4688	62319.7	26692.7	94475.9	8125	121120	25467	133386	248	28430.6	11280	94312.4	0.696591	-1.16781	-0.0149658	1	0.841085
mir-10b-5p	38188	194434	79573	178819	35303	469299	51021.3	280851	18767	279762	58147	304551	3654	418893	26856	334402	0.627293	-1.19147	-0.0561568	1	0.781941
mir-224-5p	23	117.104	34	76.406	5	66.4673	20.6667	86.6592	3	44.7214	23	120.465	0	0	8.66667	55.0621	0.450816	-1.19775	-1.58727e-05	1	0.648776
mir-140-5p	3	15.2745	6	13.4834	0	0	3	9.58597	0	0	3	15.7128	0	0	1	5.2376	1	-1.20542	-2.2598e-06	1	1
mir-106b-3p	95	483.692	459	1031.48	26	345.63	193.333	620.268	34	506.842	139	728.027	5	573.197	59.3333	602.689	0.582864	-1.20627	-0.000117849	1	0.757253
mir-30d-5p	601	3059.99	1438	3231.53	121	1608.51	720	2633.34	210	3130.5	601	3147.8	10	1146.39	273.667	2474.9	0.54308	-1.20752	-0.000495253	1	0.731357
mir-126-5p	4848	24683.6	10163	22838.7	1758	23369.9	5589.67	23630.7	1610	24000.5	4968	26020.4	206	23615.7	2261.33	24545.5	0.488549	-1.22548	-0.00497653	1	0.690341
mir-30e-5p	375	1909.31	885	1988.8	68	903.955	442.667	1600.69	139	2072.09	368	1927.44	2	229.279	169.667	1409.6	0.554029	-1.23241	-0.000328645	1	0.734937
mir-181c-5p	30	152.745	107	240.454	19	252.576	52	215.258	16	238.514	49	256.643	0	0	21.6667	165.052	0.419791	-1.2337	-4.67836e-05	1	0.623605
mir-181c-3p	27	137.47	84	188.768	9	119.641	40	148.626	6	89.4428	33	172.841	1	114.639	13.3333	125.641	0.483078	-1.27681	-3.64531e-05	1	0.690002
mir-1910-5p	7	35.6405	7	15.7307	1	13.2935	5	21.5549	1	14.9071	4	20.9504	0	0	1.66667	11.9525	0.592513	-1.2814	-5.2417e-06	1	0.757253
mir-199a-1-5p	7	35.6405	9	20.2251	0	0	5.33333	18.6219	3	44.7214	1	5.2376	0	0	1.33333	16.653	0.804868	-1.30374	-5.37097e-06	1	0.920523
mir-99a-3p	16	81.4639	32	71.9116	0	0	16	51.1252	6	89.4428	5	26.188	0	0	3.66667	38.5436	0.714295	-1.3307	-1.4779e-05	1	0.857154
let-7f-2-3p	7	35.6405	10	22.4724	0	0	5.66667	19.3709	1	14.9071	4	20.9504	0	0	1.66667	11.9525	0.787572	-1.34098	-6.27162e-06	1	0.903392
mir-769-5p	391	1990.77	418	939.345	118	1568.63	309	1499.58	152	2265.88	231	1209.89	4	458.558	129	1311.44	0.384297	-1.34846	-0.000442069	1	0.598462
mir-671-5p	11	56.0064	7	15.7307	0	0	6	23.9124	2	29.8143	1	5.2376	1	114.639	1.33333	49.8971	1	-1.35005	-7.1932e-06	1	1
mir-92b-3p	423	2153.7	1004	2256.23	108	1435.69	511.667	1948.54	124	1848.48	251	1314.64	22	2522.07	132.333	1895.06	0.318464	-1.35019	-0.000561728	1	0.51967
mir-324-5p	8	40.732	20	44.9447	0	0	9.33333	28.5589	3	44.7214	4	20.9504	0	0	2.33333	21.8906	0.677629	-1.35421	-9.62024e-06	1	0.823288
mir-127-5p	40	203.66	77	173.037	4	53.1738	40.3333	143.29	9	134.164	27	141.415	0	0	12	91.8598	0.338751	-1.35507	-4.18989e-05	1	0.545513
mir-29a-3p	171	870.645	462	1038.22	41	545.032	224.667	817.967	61	909.335	181	948.006	0	0	80.6667	619.114	0.398756	-1.36753	-0.000243028	1	0.614684
mir-1285-2-3p	3	15.2745	7	15.7307	2	26.5869	4	19.1973	0	0	4	20.9504	0	0	1.33333	6.98347	0.564748	-1.3701	-5.28884e-06	1	0.744094
mir-2682-5p	39	198.568	55	123.598	9	119.641	34.3333	147.269	5	74.5356	23	120.465	3	343.918	10.3333	179.64	0.625674	-1.37101	-4.40314e-05	1	0.781941
mir-582-3p	202	1028.48	606	1361.83	89	1183.12	299	1191.14	100	1490.71	197	1031.81	4	458.558	100.333	993.693	0.280127	-1.3925	-0.000384324	1	0.460968
mir-92a-2-3p	2873	14627.9	9139	20537.5	668	8880.03	4226.67	14681.8	858	12790.3	2441	12785	107	12266.4	1135.33	12613.9	0.231993	-1.42033	-0.00475922	1	0.395661
let-7i-5p	4276	21771.2	13745	30888.3	533	7085.41	6184.67	19915	1248	18604.1	4024	21076.1	64	7336.93	1778.67	15672.4	0.349747	-1.43481	-0.00639572	1	0.559022
mir-450a-1-5p	3	15.2745	9	20.2251	0	0	4	11.8332	1	14.9071	2	10.4752	0	0	1	8.46078	1	-1.43705	-5.16251e-06	1	1
mir-34a-5p	132	672.077	271	609.001	25	332.336	142.667	537.805	24	357.771	120	628.512	1	114.639	48.3333	366.974	0.241823	-1.43811	-0.00018038	1	0.410047
mir-101-1-3p	865	4404.14	2521	5665.28	231	3070.79	1205.67	4380.07	267	3980.2	610	3194.94	37	4241.66	304.667	3805.6	0.197264	-1.44732	-0.00150082	1	0.351293
let-7a-3-3p	4	20.366	8	17.9779	0	0	4	12.7813	1	14.9071	2	10.4752	0	0	1	8.46078	1	-1.47828	-5.64956e-06	1	1
mir-101-2-3p	887	4516.16	2560	5752.93	235	3123.96	1227.33	4464.35	277	4129.27	621	3252.55	34	3897.74	310.667	3759.86	0.172642	-1.47883	-0.00160206	1	0.325656
mir-28-3p	1489	7581.23	4973	11175.5	772	10262.5	2411.33	9673.1	595	8869.74	1735	9087.24	58	6649.09	796	8202.02	0.189926	-1.49659	-0.00372181	1	0.341341
mir-92a-1-3p	3039	15473.1	9682	21757.7	713	9478.23	4478	15569.7	859	12805.2	2459	12879.3	108	12381.1	1142	12688.5	0.170342	-1.49833	-0.00567478	1	0.325656
let-7b-5p	325	1654.74	739	1660.71	157	2087.07	407	1800.84	107	1595.06	335	1754.6	9	1031.76	150.333	1460.47	0.188305	-1.4998	-0.000697947	1	0.341076
mir-7977-5p	9	45.8234	27	60.6754	2	26.5869	12.6667	44.3619	3	44.7214	2	10.4752	2	229.279	2.33333	94.8252	1	-1.51913	-1.77983e-05	1	1
mir-218-1-5p	3	15.2745	10	22.4724	0	0	4.33333	12.5823	1	14.9071	2	10.4752	0	0	1	8.46078	1	-1.52946	-6.2522e-06	1	1
mir-335-5p	1	5.09149	10	22.4724	1	13.2935	4	13.6191	0	0	3	15.7128	0	0	1	5.2376	0.509037	-1.53924	-5.93227e-06	1	0.708866
mir-2355-5p	5	25.4575	3	6.74171	0	0	2.66667	10.7331	1	14.9071	1	5.2376	0	0	0.666667	6.71491	1	-1.55978	-4.70811e-06	1	1
mir-376a-2-3p	5	25.4575	3	6.74171	0	0	2.66667	10.7331	1	14.9071	1	5.2376	0	0	0.666667	6.71491	1	-1.56044	-4.71188e-06	1	1
mir-532-3p	6	30.549	4	8.98895	2	26.5869	4	22.0416	3	44.7214	0	0	0	0	1	14.9071	0.652375	-1.57983	-8.36964e-06	1	0.798664
mir-195-5p	40	203.66	39	87.6422	4	53.1738	27.6667	114.825	8	119.257	11	57.6136	1	114.639	6.66667	97.17	0.430051	-1.58117	-4.66345e-05	1	0.630526
mir-361-3p	17	86.5554	35	78.6533	5	66.4673	19	77.2253	4	59.6285	11	57.6136	0	0	5	39.0807	0.141049	-1.60348	-3.23298e-05	1	0.282098
mir-19a-3p	124	631.345	140	314.613	13	172.815	92.3333	372.924	20	298.143	63	329.969	0	0	27.6667	209.371	0.165282	-1.61383	-0.000152807	1	0.319109
mir-100-5p	523	2662.85	760	1707.9	93	1236.29	458.667	1869.01	127	1893.21	173	906.105	13	1490.31	104.333	1429.87	0.117772	-1.62997	-0.000790822	1	0.252369
let-7a-1-3p	5	25.4575	11	24.7196	1	13.2935	5.66667	21.1568	1	14.9071	3	15.7128	0	0	1.33333	10.2066	0.385164	-1.6498	-9.94959e-06	1	0.598462
mir-4326-5p	6	30.549	1	2.24724	1	13.2935	2.66667	15.3632	2	29.8143	0	0	0	0	0.666667	9.93809	0.7864	-1.65214	-6.28948e-06	1	0.903392
mir-194-1-5p	4	20.366	8	17.9779	1	13.2935	4.33333	17.2124	1	14.9071	2	10.4752	0	0	1	8.46078	0.539113	-1.67698	-8.00979e-06	1	0.730048
mir-331-3p	69	351.313	95	213.487	14	186.108	59.3333	250.303	17	253.421	21	109.99	2	229.279	13.3333	197.563	0.203672	-1.68238	-0.000112176	1	0.357803
mir-941-4-3p	12	61.0979	22	49.4392	2	26.5869	12	45.708	2	29.8143	5	26.188	1	114.639	2.66667	56.8806	0.62503	-1.6936	-2.16692e-05	1	0.781941
mir-376a-1-5p	6	30.549	4	8.98895	1	13.2935	3.66667	17.6105	0	0	3	15.7128	0	0	1	5.2376	0.356437	-1.705	-7.76165e-06	1	0.56739
mir-539-3p	12	61.0979	27	60.6754	0	0	13	40.5911	2	29.8143	6	31.4256	0	0	2.66667	20.4133	0.407368	-1.72885	-2.09669e-05	1	0.620599
mir-30d-3p	7	35.6405	8	17.9779	2	26.5869	5.66667	26.7351	2	29.8143	2	10.4752	0	0	1.33333	13.4298	0.448655	-1.74237	-1.18499e-05	1	0.648057
mir-1268b-5p	3	15.2745	6	13.4834	1	13.2935	3.33333	14.0171	2	29.8143	0	0	0	0	0.666667	9.93809	1	-1.75632	-6.76416e-06	1	1
mir-941-1-3p	12	61.0979	26	58.4281	2	26.5869	13.3333	48.7043	4	59.6285	4	20.9504	0	0	2.66667	26.8596	0.255022	-1.80105	-2.52948e-05	1	0.425538
mir-487b-3p	24	122.196	32	71.9116	7	93.0542	21	95.7205	4	59.6285	10	52.376	1	114.639	5	75.548	0.225439	-1.81163	-4.63393e-05	1	0.387319
mir-98-5p	573	2917.43	1410	3168.6	270	3589.23	751	3225.09	144	2146.63	436	2283.6	20	2292.79	200	2241	0.0412789	-1.84737	-0.00171676	1	0.105221
mir-222-3p	4208	21425	6113	13737.4	436	5795.95	3585.67	13652.8	877	13073.6	1854	9710.52	15	1719.59	915.333	8167.89	0.148331	-1.86939	-0.00671786	1	0.292167
mir-369-5p	6	30.549	8	17.9779	1	13.2935	5	20.6068	2	29.8143	1	5.2376	0	0	1	11.684	0.400807	-1.87771	-1.09257e-05	1	0.614945
mir-106b-5p	33	168.019	68	152.812	4	53.1738	35	124.668	7	104.35	11	57.6136	1	114.639	6.33333	92.201	0.232324	-1.89331	-6.69219e-05	1	0.395661
mir-374b-5p	7	35.6405	19	42.6975	3	39.8804	9.66667	39.4061	2	29.8143	4	20.9504	0	0	2	16.9216	0.135876	-1.89573	-2.04643e-05	1	0.274568
mir-500a-3p	20	101.83	34	76.406	7	93.0542	20.3333	90.43	7	104.35	6	31.4256	0	0	4.33333	45.2585	0.123752	-1.90032	-4.71133e-05	1	0.258527
mir-181a-1-5p	1880	9572.01	5142	11555.3	526	6992.36	2516	9373.22	407	6067.2	1128	5908.02	56	6419.81	530.333	6131.68	0.0216292	-1.90592	-0.00496017	1	0.0598253
mir-146b-5p	19	96.7384	42	94.3839	5	66.4673	22	85.8632	2	29.8143	13	68.0889	0	0	5	32.6344	0.0628611	-1.92005	-4.62892e-05	1	0.147686
mir-181a-2-5p	1894	9643.29	5150	11573.3	531	7058.82	2525	9425.13	408	6082.11	1131	5923.73	55	6305.17	531.333	6103.67	0.020305	-1.92283	-0.00503754	1	0.056564
mir-1296-5p	17	86.5554	19	42.6975	2	26.5869	12.6667	51.9466	3	44.7214	5	26.188	0	0	2.66667	23.6365	0.146746	-1.92385	-2.80644e-05	1	0.290512
mir-99a-5p	39	198.568	47	105.62	21	279.163	35.6667	194.45	9	134.164	17	89.0393	2	229.279	9.33333	150.827	0.205778	-1.93124	-0.000105513	1	0.35988
let-7e-3p	5	25.4575	2	4.49447	1	13.2935	2.66667	14.4151	0	0	2	10.4752	0	0	0.666667	3.49174	0.28644	-1.93589	-7.13502e-06	1	0.469377
mir-17-3p	8	40.732	13	29.2141	0	0	7	23.3153	1	14.9071	3	15.7128	0	0	1.33333	10.2066	0.414685	-1.95423	-1.44557e-05	1	0.623605
mir-148b-3p	151	768.816	314	705.632	55	731.14	173.333	735.196	35	521.75	77	403.296	4	458.558	38.6667	461.201	0.0287995	-1.96662	-0.000409397	1	0.0769414
mir-374a-5p	6	30.549	8	17.9779	1	13.2935	5	20.6068	1	14.9071	2	10.4752	0	0	1	8.46078	0.385019	-1.9675	-1.14457e-05	1	0.598462
mir-542-3p	57	290.215	215	483.156	7	93.0542	93	288.808	11	163.978	42	219.979	0	0	17.6667	127.986	0.0780059	-1.97744	-0.000156536	1	0.175851
mir-214-3p	36	183.294	28	62.9226	10	132.935	24.6667	126.384	7	104.35	12	62.8512	0	0	6.33333	55.7337	0.0891764	-1.99048	-6.87927e-05	1	0.199878
mir-376c-3p	33	168.019	34	76.406	0	0	22.3333	81.4751	3	44.7214	10	52.376	0	0	4.33333	32.3658	0.200007	-2.03976	-4.54674e-05	1	0.352954
mir-7706-3p	13	66.1894	23	51.6864	3	39.8804	13	52.5854	4	59.6285	3	15.7128	0	0	2.33333	25.1138	0.139732	-2.08721	-3.06692e-05	1	0.280906
mir-493-3p	27	137.47	47	105.62	3	39.8804	25.6667	94.3236	7	104.35	3	15.7128	1	114.639	3.66667	78.2341	0.321413	-2.09268	-5.56704e-05	1	0.522297
mir-4775-5p	6	30.549	4	8.98895	0	0	3.33333	13.1793	0	0	2	10.4752	0	0	0.666667	3.49174	0.440086	-2.11336	-8.4341e-06	1	0.640424
mir-29c-3p	8	40.732	34	76.406	4	53.1738	15.3333	56.7706	3	44.7214	5	26.188	0	0	2.66667	23.6365	0.0905802	-2.13488	-3.44771e-05	1	0.201864
mir-377-3p	3	15.2745	7	15.7307	1	13.2935	3.66667	14.7662	0	0	2	10.4752	0	0	0.666667	3.49174	0.249959	-2.14026	-8.99992e-06	1	0.420189
mir-21-3p	3542	18034.1	6549	14717.2	569	7563.97	3553.33	13438.4	570	8497.06	1442	7552.62	52	5961.25	688	7336.98	0.0093949	-2.17605	-0.00785762	1	0.0302811
mir-941-2-3p	9	45.8234	22	49.4392	3	39.8804	11.3333	45.0477	1	14.9071	5	26.188	0	0	2	13.6984	0.0687554	-2.26266	-2.8127e-05	1	0.158666
mir-941-3-3p	12	61.0979	24	53.9337	1	13.2935	12.3333	42.775	2	29.8143	4	20.9504	0	0	2	16.9216	0.116141	-2.27581	-2.90769e-05	1	0.250248
mir-941-5-3p	12	61.0979	26	58.4281	3	39.8804	13.6667	53.1355	2	29.8143	5	26.188	0	0	2.33333	18.6674	0.0750943	-2.30351	-3.41222e-05	1	0.170272
mir-30a-3p	237	1206.68	807	1813.52	88	1169.82	377.333	1396.68	58	864.613	156	817.066	2	229.279	72	636.986	0.0079387	-2.37679	-0.000913231	1	0.0262381
mir-424-3p	24	122.196	91	204.499	7	93.0542	40.6667	139.916	5	74.5356	14	73.3265	0	0	6.33333	49.2874	0.0245336	-2.40908	-9.3365e-05	1	0.0673809
mir-33a-5p	6	30.549	12	26.9668	0	0	6	19.1719	1	14.9071	0	0	1	114.639	0.666667	43.1822	1	-2.42417	-1.44292e-05	1	1
mir-199a-2-5p	5	25.4575	9	20.2251	0	0	4.66667	15.2275	1	14.9071	1	5.2376	0	0	0.666667	6.71491	0.499919	-2.42597	-1.1868e-05	1	0.703857
mir-216a-3p	193	982.658	274	615.743	32	425.39	166.333	674.597	16	238.514	73	382.345	3	343.918	30.6667	321.593	0.00902983	-2.42938	-0.000434692	1	0.0295935
mir-381-3p	1618	8238.04	2761	6204.62	192	2552.34	1523.67	5665	320	4770.28	490	2566.43	4	458.558	271.333	2598.42	0.0383765	-2.43092	-0.00355109	1	0.0984661
let-7c-5p	674	3431.67	1339	3009.05	272	3615.82	761.667	3352.18	134	1997.56	318	1665.56	9	1031.76	153.667	1564.96	0.00236747	-2.59984	-0.00238045	0.923313	0.00951869
mir-378i-5p	2	10.183	10	22.4724	0	0	4	10.8851	0	0	0	0	1	114.639	0.333333	38.2132	1	-2.63187	-9.41265e-06	1	1
mir-182-5p	8	40.732	22	49.4392	4	53.1738	11.3333	47.7817	2	29.8143	3	15.7128	0	0	1.66667	15.1757	0.0553216	-2.65964	-3.21567e-05	1	0.134847
mir-16-2-3p	2	10.183	19	42.6975	2	26.5869	7.66667	26.4891	1	14.9071	2	10.4752	0	0	1	8.46078	0.223704	-2.66873	-1.96883e-05	1	0.386038
mir-494-3p	26	132.379	27	60.6754	0	0	17.6667	64.3514	1	14.9071	7	36.6632	0	0	2.66667	17.1901	0.124394	-2.69903	-4.50205e-05	1	0.258527
mir-744-5p	29	147.653	52	116.856	7	93.0542	29.3333	119.188	5	74.5356	8	41.9008	0	0	4.33333	38.8122	0.0112453	-2.70977	-8.37112e-05	1	0.0353683
mir-18a-5p	41	208.751	67	150.565	5	66.4673	37.6667	141.928	6	89.4428	7	36.6632	1	114.639	4.66667	80.2485	0.0750802	-2.76114	-0.000101377	1	0.170272
mir-29b-1-3p	4	20.366	21	47.192	0	0	8.33333	22.5193	0	0	3	15.7128	0	0	1	5.2376	0.199497	-2.7687	-1.90298e-05	1	0.352954
mir-196b-5p	55	280.032	117	262.927	19	252.576	63.6667	265.178	6	89.4428	26	136.178	0	0	10.6667	75.2068	0.00297184	-2.89759	-0.000195243	1	0.0113629
mir-671-3p	10	50.9149	21	47.192	2	26.5869	11	41.5646	3	44.7214	1	5.2376	0	0	1.33333	16.653	0.113726	-2.90825	-3.16003e-05	1	0.249174
mir-335-3p	9	45.8234	13	29.2141	1	13.2935	7.66667	29.4437	1	14.9071	2	10.4752	0	0	1	8.46078	0.13317	-2.92088	-2.2719e-05	1	0.270501
mir-497-5p	25	127.287	30	67.4171	6	79.7607	20.3333	91.4884	3	44.7214	6	31.4256	0	0	3	25.3823	0.0133815	-2.96647	-6.60814e-05	1	0.041419
mir-411-3p	23	117.104	12	26.9668	2	26.5869	12.3333	56.886	3	44.7214	2	10.4752	0	0	1.66667	18.3989	0.128484	-2.97148	-4.12231e-05	1	0.265125
mir-155-5p	207	1053.94	451	1013.5	30	398.804	229.333	822.082	21	313.05	60	314.256	3	343.918	28	323.741	0.00108551	-3.00596	-0.000597318	0.423351	0.0049806
mir-10a-5p	6918	35223	10637	23903.9	6157	81847.8	7904	46991.5	1397	20825.3	3075	16105.6	267	30608.7	1579.67	22513.2	0.00533881	-3.03425	-0.0394443	1	0.019279
mir-181a-2-3p	281	1430.71	647	1453.96	105	1395.81	344.333	1426.83	44	655.914	87	455.672	6	687.837	45.6667	599.807	0.000270032	-3.10134	-0.00110043	0.105313	0.00159565
mir-542-5p	3	15.2745	5	11.2362	1	13.2935	3	13.268	0	0	1	5.2376	0	0	0.333333	1.74587	0.413882	-3.3147	-1.0101e-05	1	0.623605
mir-98-3p	7	35.6405	10	22.4724	5	66.4673	7.33333	41.5267	1	14.9071	2	10.4752	0	0	1	8.46078	0.0674621	-3.52531	-2.97806e-05	1	0.156609
mir-222-5p	8	40.732	28	62.9226	1	13.2935	12.3333	38.9827	3	44.7214	0	0	0	0	1	14.9071	0.119275	-3.53738	-3.42796e-05	1	0.252811
mir-1301-3p	2	10.183	5	11.2362	2	26.5869	3	16.002	0	0	1	5.2376	0	0	0.333333	1.74587	0.278568	-3.59645	-1.12345e-05	1	0.460346
mir-340-5p	144	733.175	647	1453.96	87	1156.53	292.667	1114.56	19	283.235	80	419.008	4	458.558	34.3333	386.934	0.000285084	-3.68246	-0.000937028	0.111183	0.00161135
mir-218-2-5p	4	20.366	7	15.7307	0	0	3.66667	12.0322	0	0	1	5.2376	0	0	0.333333	1.74587	0.422133	-3.69855	-1.1714e-05	1	0.623605
mir-652-5p	4	20.366	7	15.7307	0	0	3.66667	12.0322	0	0	1	5.2376	0	0	0.333333	1.74587	0.420919	-3.69994	-1.17291e-05	1	0.623605
mir-656-3p	4	20.366	7	15.7307	0	0	3.66667	12.0322	0	0	1	5.2376	0	0	0.333333	1.74587	0.419704	-3.70134	-1.17443e-05	1	0.623605
mir-30e-3p	73	371.679	218	489.898	37	491.858	109.333	451.145	11	163.978	26	136.178	1	114.639	12.6667	138.265	0.000281584	-3.73709	-0.000376754	0.109818	0.00161135
mir-3117-3p	3	15.2745	6	13.4834	5	66.4673	4.66667	31.7417	1	14.9071	1	5.2376	0	0	0.666667	6.71491	0.129229	-3.81278	-2.37633e-05	1	0.26526
mir-125a-5p	225	1145.59	461	1035.98	155	2060.49	280.333	1414.02	32	477.028	62	324.731	8	917.116	34	572.958	0.000910854	-3.81442	-0.00125091	0.355233	0.00427991
mir-450a-2-5p	5	25.4575	7	15.7307	0	0	4	13.7294	0	0	1	5.2376	0	0	0.333333	1.74587	0.419365	-4.09232	-1.3447e-05	1	0.623605
mir-15b-5p	85	432.777	72	161.801	18	239.282	58.3333	277.953	8	119.257	12	62.8512	0	0	6.66667	60.7028	0.000718945	-4.12	-0.000232352	0.280389	0.00350486
mir-411-5p	595	3029.44	766	1721.38	97	1289.46	486	2013.43	44	655.914	92	481.86	5	573.197	47	570.324	5.89785e-06	-4.23278	-0.00167674	0.00230016	4.792e-05
mir-191-5p	578	2942.88	1053	2366.34	384	5104.69	671.667	3471.3	81	1207.48	161	843.254	12	1375.67	84.6667	1142.14	6.32915e-05	-4.24207	-0.00320343	0.0246837	0.00044078
mir-301a-3p	72	366.588	168	377.536	22	292.456	87.3333	345.526	9	134.164	16	83.8017	0	0	8.33333	72.6553	8.83491e-05	-4.25483	-0.000296515	0.0344562	0.000574269
mir-935-3p	17	86.5554	24	53.9337	7	93.0542	16	77.8477	2	29.8143	3	15.7128	0	0	1.66667	15.1757	0.00750098	-4.296	-6.40119e-05	1	0.0250033
mir-130b-5p	13	66.1894	28	62.9226	5	66.4673	15.3333	65.1931	1	14.9071	2	10.4752	1	114.639	1.33333	46.6739	0.121246	-4.30025	-5.47459e-05	1	0.255599
mir-455-3p	24	122.196	31	69.6643	9	119.641	21.3333	103.834	1	14.9071	6	31.4256	0	0	2.33333	15.4443	0.00177435	-4.53941	-8.78859e-05	0.691996	0.00768884
mir-589-5p	27	137.47	74	166.295	8	106.348	36.3333	136.704	2	29.8143	7	36.6632	0	0	3	22.1592	0.000230013	-4.73728	-0.000121811	0.0897051	0.00140164
mir-128-1-5p	4	20.366	27	60.6754	1	13.2935	10.6667	31.4449	1	14.9071	1	5.2376	0	0	0.666667	6.71491	0.0620695	-4.75381	-3.13529e-05	1	0.14671
mir-21-5p	50019	254671	99670	223982	7514	99887	52401	192847	3479	51861.9	11902	62338	206	23615.7	5195.67	45938.5	1.166e-05	-4.83237	-0.164511	0.00454739	8.74498e-05
mir-195-3p	16	81.4639	18	40.4503	2	26.5869	12	49.5004	0	0	3	15.7128	0	0	1	5.2376	0.00615587	-4.92244	-4.43034e-05	1	0.0214356
mir-193a-5p	31	157.836	64	143.823	7	93.0542	34	131.571	0	0	7	36.6632	1	114.639	2.66667	50.4342	0.00542328	-5.04107	-0.000118328	1	0.0194044
mir-28-5p	56	285.124	121	271.916	11	146.228	62.6667	234.422	4	59.6285	8	41.9008	1	114.639	4.33333	72.0563	0.000733364	-5.18271	-0.000211636	0.286012	0.00353101
mir-561-5p	16	81.4639	53	119.104	6	79.7607	25	93.4427	3	44.7214	2	10.4752	0	0	1.66667	18.3989	0.0027561	-5.21164	-8.56825e-05	1	0.0106424
mir-1260b-5p	67	341.13	139	312.366	12	159.521	72.6667	271.006	2	29.8143	13	68.0889	1	114.639	5.33333	70.8475	0.000492827	-5.28374	-0.000244264	0.192202	0.00246413
mir-379-5p	58	295.307	33	74.1588	0	0	30.3333	123.155	0	0	8	41.9008	0	0	2.66667	13.9669	0.0172496	-5.37469	-0.000103933	1	0.0494659
mir-4677-3p	35	178.202	60	134.834	4	53.1738	33	122.07	1	14.9071	6	31.4256	0	0	2.33333	15.4443	0.000341958	-5.50117	-0.000112699	0.133364	0.0018269
mir-455-5p	30	152.745	75	168.543	4	53.1738	36.3333	124.82	4	59.6285	2	10.4752	0	0	2	23.3679	0.00196808	-5.66944	-0.000116786	0.76755	0.00825323
mir-30b-5p	56	285.124	96	215.735	18	239.282	56.6667	246.714	4	59.6285	7	36.6632	1	114.639	4	70.3104	0.000327008	-5.78895	-0.000227134	0.127533	0.00177129
mir-758-3p	24	122.196	33	74.1588	4	53.1738	20.3333	83.1762	1	14.9071	3	15.7128	0	0	1.33333	10.2066	0.001178	-6.07834	-7.74915e-05	0.459421	0.00534211
mir-20a-5p	129	656.803	372	835.972	26	345.63	175.667	612.801	6	89.4428	28	146.653	0	0	11.3333	78.6986	1.05349e-06	-6.24061	-0.000566899	0.000410861	1.0021e-05
mir-185-5p	14	71.2809	23	51.6864	0	0	12.3333	40.9891	0	0	2	10.4752	0	0	0.666667	3.49174	0.0361063	-6.36812	-4.12622e-05	1	0.0945064
mir-151a-5p	383	1950.04	865	1943.86	196	2605.52	481.333	2166.47	25	372.678	65	340.444	7	802.476	32.3333	505.2	4.203e-07	-6.46987	-0.00214211	0.000163917	4.203e-06
mir-17-5p	87	442.96	222	498.886	27	358.923	112	433.59	4	59.6285	18	94.2769	0	0	7.33333	51.3018	3.2506e-07	-6.60361	-0.0004131	0.000126773	3.33614e-06
mir-454-3p	28	142.562	46	103.373	11	146.228	28.3333	130.721	4	59.6285	1	5.2376	0	0	1.66667	21.622	0.000884026	-6.69215	-0.000123108	0.34477	0.00420452
mir-193a-3p	46	234.209	39	87.6422	17	225.989	34	182.613	1	14.9071	8	41.9008	0	0	3	18.936	0.000280961	-6.74253	-0.000174101	0.109575	0.00161135
mir-30c-2-5p	124	631.345	234	525.853	44	584.912	134	580.704	9	134.164	15	78.5641	1	114.639	8.33333	109.123	1.2322e-06	-6.79587	-0.000559691	0.000480558	1.11758e-05
mir-26b-5p	150	763.724	481	1080.92	45	598.205	225.333	814.283	13	193.793	24	125.702	0	0	12.3333	106.498	2.4137e-07	-6.93741	-0.00077883	9.41343e-05	2.61902e-06
mir-27b-5p	13	66.1894	44	98.8784	5	66.4673	20.6667	77.1784	2	29.8143	1	5.2376	0	0	1	11.684	0.0019415	-7.05861	-7.53285e-05	0.757183	0.00823026
mir-30c-1-5p	128	651.711	229	514.617	47	624.792	134.667	597.04	9	134.164	12	62.8512	1	114.639	7.33333	103.885	8.50929e-07	-7.71738	-0.00058928	0.000331862	8.29656e-06
mir-24-2-5p	10	50.9149	9	20.2251	2	26.5869	7	32.5757	0	0	1	5.2376	0	0	0.333333	1.74587	0.0170448	-7.939	-3.03932e-05	1	0.0494659
mir-26a-2-5p	356	1812.57	1010	2269.71	264	3509.47	543.333	2530.58	17	253.421	55	288.068	9	1031.76	27	524.415	1.57968e-06	-8.23664	-0.00266661	0.000616076	1.40017e-05
mir-31-5p	1211	6165.8	2114	4750.66	97	1289.46	1140.67	4068.64	61	909.335	70	366.632	3	343.918	44.6667	539.962	7.81179e-08	-8.31644	-0.00375134	3.0466e-05	1.01553e-06
let-7f-1-5p	2302	11720.6	6333	14231.7	519	6899.3	3051.33	10950.6	95	1416.18	259	1356.54	20	2292.79	124.667	1688.5	1.40454e-11	-8.36605	-0.0105786	5.47772e-09	2.28238e-10
mir-29b-2-3p	7	35.6405	22	49.4392	0	0	9.66667	28.3599	0	0	1	5.2376	0	0	0.333333	1.74587	0.0374038	-8.36934	-3.18948e-05	1	0.0966058
mir-26a-2-3p	10	50.9149	19	42.6975	1	13.2935	10	35.6353	0	0	0	0	1	114.639	0.333333	38.2132	0.24694	-8.51223	-3.73657e-05	1	0.416911
let-7f-2-5p	2364	12036.3	6562	14746.4	533	7085.41	3153	11289.4	100	1490.71	263	1377.49	18	2063.51	127	1643.9	4.97748e-12	-8.69918	-0.0109602	1.94122e-09	8.82372e-11
mir-379-3p	15	76.3724	10	22.4724	1	13.2935	8.66667	37.3794	1	14.9071	0	0	0	0	0.333333	4.96904	0.0511436	-8.75483	-3.70478e-05	1	0.12661
mir-181b-1-3p	49	249.483	154	346.074	3	39.8804	68.6667	211.813	2	29.8143	5	26.188	0	0	2.33333	18.6674	6.60341e-05	-9.04621	-0.000207157	0.0257533	0.000451812
mir-26a-1-5p	364	1853.3	1015	2280.95	265	3522.77	548	2552.34	16	238.514	49	256.643	7	802.476	24	432.544	8.91146e-08	-9.90865	-0.00274879	3.47547e-05	1.12112e-06
mir-30c-2-3p	45	229.117	146	328.097	10	132.935	67	230.049	1	14.9071	4	20.9504	1	114.639	2	50.1657	0.000119882	-10.9265	-0.000235265	0.0467539	0.000754095
mir-887-5p	1	5.09149	5	11.2362	8	106.348	4.66667	40.8918	0	0	1	5.2376	0	0	0.333333	1.74587	0.061827	-12.088	-4.52384e-05	1	0.14671
mir-221-5p	46	234.209	31	69.6643	8	106.348	28.3333	136.74	1	14.9071	2	10.4752	0	0	1	8.46078	8.83084e-05	-12.622	-0.000137146	0.0344403	0.000574269
let-7g-5p	553	2815.6	1507	3386.59	145	1927.55	735	2709.91	13	193.793	56	293.306	2	229.279	23.6667	238.792	2.57203e-13	-12.7573	-0.00277147	1.00309e-10	5.27943e-12
mir-1275-5p	13	66.1894	34	76.406	0	0	15.6667	47.5318	0	0	1	5.2376	0	0	0.333333	1.74587	0.00749031	-13.1771	-5.25671e-05	1	0.0250033
let-7a-1-5p	1552	7902	3399	7638.36	584	7763.38	1845	7767.91	45	670.821	95	497.572	10	1146.39	50	771.596	7.64438e-15	-14.3833	-0.0082813	2.98131e-12	2.29332e-13
mir-1260a-5p	249	1267.78	448	1006.76	28	372.217	241.667	882.254	3	44.7214	11	57.6136	2	229.279	5.33333	110.538	7.16186e-08	-15.0233	-0.000885194	2.79312e-05	9.63146e-07
let-7a-2-5p	1559	7937.64	3390	7618.13	576	7657.03	1841.67	7737.6	41	611.192	96	502.81	9	1031.76	48.6667	715.252	1.25154e-15	-15.2195	-0.00827209	4.88101e-13	5.42335e-14
let-7a-3-5p	1555	7917.27	3393	7624.87	581	7723.5	1843	7755.21	41	611.192	96	502.81	8	917.116	48.3333	677.039	2.75444e-16	-15.7532	-0.00831723	1.07423e-13	1.53462e-14
mir-181a-1-3p	1282	6527.3	3120	7011.38	94	1249.58	1498.67	4929.42	20	298.143	55	288.068	4	458.558	26.3333	348.256	2.19798e-11	-17.4402	-0.0048512	8.57212e-09	3.42885e-10
let-7d-5p	189	962.292	533	1197.78	61	810.901	261	990.323	3	44.7214	15	78.5641	0	0	6	41.0951	4.60523e-13	-18.3051	-0.00105218	1.79604e-10	8.9802e-12
let-7e-5p	519	2642.49	1133	2546.12	213	2831.51	621.667	2673.37	14	208.7	28	146.653	0	0	14	118.451	2.19665e-14	-21.1113	-0.00293463	8.56694e-12	5.7113e-13
mir-27a-5p	167	850.28	390	876.422	3	39.8804	186.667	588.861	3	44.7214	3	15.7128	0	0	2	20.1447	1.22608e-06	-25.2673	-0.000585362	0.000478173	1.11758e-05
mir-100-3p	231	1176.14	404	907.884	7	93.0542	214	725.691	4	59.6285	3	15.7128	0	0	2.33333	25.1138	1.19092e-07	-26.0324	-0.000722488	4.64461e-05	1.45144e-06
mir-3613-5p	6	30.549	8	17.9779	0	0	4.66667	16.1756	0	0	0	0	0	0	0	0	0.0914815	-26.1216	-1.97179e-05	1	0.202715
mir-92a-1-5p	4	20.366	13	29.2141	0	0	5.66667	16.5267	0	0	0	0	0	0	0	0	0.0529691	-28.6266	-2.16842e-05	1	0.129924
mir-301b-3p	12	61.0979	35	78.6533	14	186.108	20.3333	108.62	0	0	1	5.2376	0	0	0.333333	1.74587	0.000188988	-28.6663	-0.000119459	0.0737054	0.00116993
mir-5701-2-5p	14	71.2809	123	276.41	2	26.5869	46.3333	124.759	1	14.9071	0	0	0	0	0.333333	4.96904	0.000546741	-29.2588	-0.000136702	0.213229	0.0026991
mir-374a-3p	135	687.352	421	946.087	65	864.074	207	832.504	2	29.8143	7	36.6632	0	0	3	22.1592	1.40936e-13	-29.446	-0.000922566	5.49649e-11	3.23323e-12
mir-5701-3-5p	16	81.4639	122	274.163	2	26.5869	46.6667	127.405	1	14.9071	0	0	0	0	0.333333	4.96904	0.000374829	-29.9597	-0.000139601	0.146183	0.00197545
mir-31-3p	43	218.934	52	116.856	5	66.4673	33.3333	134.086	0	0	1	5.2376	0	0	0.333333	1.74587	2.16267e-06	-33.8688	-0.000144132	0.00084344	1.83356e-05
mir-362-5p	6	30.549	10	22.4724	3	39.8804	6.33333	30.9672	0	0	0	0	0	0	0	0	0.00521373	-40.0917	-3.06831e-05	1	0.0190033
mir-148b-5p	3	15.2745	16	35.9558	3	39.8804	7.33333	30.3702	0	0	0	0	0	0	0	0	0.00687666	-42.3614	-3.24646e-05	1	0.0235254
mir-589-3p	5	25.4575	5	11.2362	5	66.4673	5	34.387	0	0	0	0	0	0	0	0	0.0117356	-45.6625	-3.50556e-05	1	0.036615
mir-299-5p	22	112.013	10	22.4724	2	26.5869	11.3333	53.6907	0	0	0	0	0	0	0	0	0.00474623	-74.4679	-5.7665e-05	1	0.0174626
mir-23a-5p	14	71.2809	29	65.1699	2	26.5869	15	54.3459	0	0	0	0	0	0	0	0	0.000326865	-81.4833	-6.31714e-05	0.127477	0.00177129
mir-1268a-5p	22	112.013	26	58.4281	1	13.2935	16.3333	61.2448	0	0	0	0	0	0	0	0	0.000993021	-88.8338	-6.89408e-05	0.387278	0.00461046
mir-3607-3p	4	20.366	71	159.554	3	39.8804	26	73.2667	0	0	0	0	0	0	0	0	0.00127534	-109.411	-8.50917e-05	0.497384	0.0056521
mir-5701-1-5p	14	71.2809	126	283.152	3	39.8804	47.6667	131.438	0	0	0	0	0	0	0	0	7.46206e-05	-190.808	-0.000148981	0.029102	0.000501759
