# Supplementary material for: MicroRNA‐containing extracellular vesicles released from endothelial colony‐forming cells modulate angiogenesis during ischaemic retinopathy
Source: J Cell Mol Med. 2017 Jun 20;21(12):3405–19. doi: 10.1111/jcmm.13251 (PMC5706503; doi:10.1111/jcmm.13251)
Supplement: Supplementary file 10 — Data S4. Full list of significantly enriched functional categories associated with target genes of microRNAs highly expressed within EVs. [file JCMM-21-3405-s010.xlsx]

## Sheet: Sheet0
Categories	Diseases or Functions Annotation	p-Value	Molecules	# Molecules
Cancer, Organismal Injury and Abnormalities	metastasis	7.74e-13	AFP,BEX1,CALD1,CCL2,CCND2,CDCP1,CDH2,CDK6,CNN1,COL4A1,CREB1,CTSB,CXCL5,DPYSL3,EDN1,EGFL7,F2R,FAS,ITGA2,KIT,LRRC17,MAP2K4,MMP1,MTUS1,PHIP,PLSCR4,RGS4,RNF144B,SDC1,SERPINB2,SFRP1,SNAI2,TACSTD2,TEK,TNC,USP22,VCAM1,VEGFC,WNT5A	39
Cancer, Organismal Injury and Abnormalities	advanced malignant tumor	4.01e-12	AFP,BEX1,CALD1,CCL2,CCND2,CDCP1,CDH2,CDK6,CNN1,COL4A1,CREB1,CTSB,CXCL5,DPYSL3,EDN1,EFNA1,EGFL7,F2R,FAS,ITGA2,KIT,LRRC17,MAP2K4,MMP1,MTUS1,PHIP,PLSCR4,RGS4,RNF144B,SDC1,SERPINB2,SFRP1,SNAI2,TACSTD2,TEK,TNC,USP22,VCAM1,VEGFC,WNT5A	40
Tissue Development	growth of epithelial tissue	3.5e-11	BMP6,CCL2,CCND2,CDH2,CDK6,COL4A1,COL8A1,CTSB,EDN1,EFNA1,EFNB2,EGFL7,F2R,FAS,GREM1,KIT,MAP2K4,MFGE8,MMP1,OSR1,PDGFC,PRKCH,PTPRM,RBPJ,RGS4,RNF144B,SFRP1,SNAI2,SOX9,TEK,VEGFC,WNT5A	32
Cardiovascular System Development and Function	development of vasculature	1.3e-10	ANTXR2,ANXA3,BMP6,CCL2,CDH2,CNN1,COL1A2,COL4A1,COL8A1,CREB1,CTSB,CXCL5,DCBLD2,EDN1,EFNA1,EFNB2,EGFL7,F2R,FAS,GREM1,ITGA2,KIT,MFGE8,MMP1,NPPB,PDGFC,PTPRM,RBPJ,RGS2,RGS4,SFRP1,SLC4A7,SNAI2,STARD13,TEK,TIMP3,TNC,VCAM1,VEGFC,WNT5A	40
Cellular Growth and Proliferation	proliferation of cells	2.21e-10	AFP,AK4,ALDH1A1,ALPP,BEX3,BLZF1,BMP6,CALD1,CASZ1,CBLB,CCL2,CCND2,CDCP1,CDH2,CDK6,CNN1,COL1A2,COL4A1,COL8A1,CREB1,CTSB,CXCL5,DCBLD2,DPYSL3,DSP,DUSP19,DUSP22,EDN1,EFNA1,EFNB2,EGFL7,EIF1AY,F2R,FAS,GREM1,HK2,IRS2,ITGA2,KIT,KRT7,LRRFIP1,MAP2K4,MFGE8,MMP1,MTUS1,NEFH,NPPB,NPR3,OSR1,PAG1,PALLD,PALM,PDGFC,PEG10,PFN2,PHIP,PNN,PRKCH,PTPRM,RBPJ,RGS2,RGS4,RHOU,RNF144B,SDC1,SERPINB2,SFRP1,SLC25A4,SNAI2,SOCS2,S…	87
Cancer, Organismal Injury and Abnormalities	metastatic solid tumor	1.3e-09	BEX1,CALD1,CCL2,CCND2,CDH2,CDK6,COL4A1,CTSB,DPYSL3,EDN1,EGFL7,F2R,FAS,KIT,LRRC17,MMP1,MTUS1,PLSCR4,RGS4,RNF144B,SDC1,SFRP1,TEK,TNC,VCAM1,VEGFC,WNT5A	27
Cancer, Organismal Injury and Abnormalities	advanced malignant solid tumor	2.02e-09	BEX1,CALD1,CCL2,CCND2,CDH2,CDK6,COL4A1,CTSB,DPYSL3,EDN1,EFNA1,EGFL7,F2R,FAS,KIT,LRRC17,MMP1,MTUS1,PLSCR4,RGS4,RNF144B,SDC1,SFRP1,SNAI2,TEK,TNC,VCAM1,VEGFC,WNT5A	29
Cardiovascular System Development and Function, Organismal Development	angiogenesis	2.2e-09	ANXA3,BMP6,CCL2,CDH2,COL1A2,COL4A1,COL8A1,CTSB,CXCL5,DCBLD2,EDN1,EFNA1,EFNB2,EGFL7,F2R,FAS,GREM1,ITGA2,KIT,MFGE8,MMP1,NPPB,PDGFC,PTPRM,RBPJ,RGS4,SFRP1,SNAI2,STARD13,TEK,TIMP3,TNC,VCAM1,VEGFC,WNT5A	35
Cellular Movement	invasion of cells	4e-09	BMP6,CCL2,CDH2,CTSB,CXCL5,DPYSL3,DSE,DSP,EDN1,EFNA1,F2R,FAM43A,FAS,IRS2,ITGA2,MAP2K4,MFGE8,MMP1,MTUS1,OSR1,PAG1,PALLD,PODXL,RGS4,SDC1,SFRP1,SNAI2,SOX9,TAGLN,TIMP3,TNC,VCAM1,VEGFC,WNT5A	34
Cardiovascular System Development and Function, Cellular Movement	cell movement of endothelial cells	4.27e-09	ANXA3,BMP6,CCL2,CDH2,COL4A1,EDN1,EFNA1,EFNB2,EGFL7,F2R,GREM1,ITGA2,OSR1,SNAI2,STARD13,TEK,TIMP3,VCAM1,VEGFC,WNT5A	20
Cardiovascular System Development and Function, Cellular Development, Cellular Function and Maintenance, Cellular Growth and Proliferation, Organismal Development, Tissue Development	endothelial cell development	4.59e-09	BMP6,CCL2,CDH2,COL4A1,CTSB,EDN1,EFNA1,EFNB2,EGFL7,F2R,ITGA2,KIT,MMP1,PDGFC,PTPRM,SNAI2,TEK,VCAM1,VEGFC,WNT5A	20
Cancer, Organismal Injury and Abnormalities	benign neoplasia	7.28e-09	ALDH1A1,ANTXR2,ANXA3,ASS1,BMP6,C1orf115,CCND2,CDH2,COL1A2,COL4A1,COL4A6,COL8A1,CTSB,F2R,FAS,KIT,KRT7,MAP2K4,MMP1,NTMT1,PAG1,PDGFC,PKIA,POLQ,PRKCH,PTPRM,RNF144B,SERPINB2,SFRP1,SNAI2,SOX9,TEK,TIMP3,TNC,VCAM1	35
Cancer, Organismal Injury and Abnormalities, Reproductive System Disease	female genital tract serous carcinoma	8.38e-09	ALDH1A1,ANXA3,CNN1,COL4A6,EFNA1,F2R,FOXD1,KIT,KRT7,LRRC17,MAP2K4,MOXD1,POLQ,RGS2,RNF144B,RUNDC3B,SFRP1,SNAI2,SOCS2,TEK,TIMP3	21
Tissue Development	development of epithelial tissue	9.66e-09	ANTXR2,BMP6,CCL2,CDH2,COL4A1,CTSB,EDN1,EFNA1,EFNB2,EGFL7,F2R,ITGA2,KIT,MAP2K4,MMP1,PALLD,PDGFC,PTPRM,SNAI2,SOX9,TEK,VCAM1,VEGFC,WNT5A	24
Cardiovascular System Development and Function, Cellular Development, Cellular Function and Maintenance, Cellular Growth and Proliferation, Organismal Development, Tissue Development	proliferation of endothelial cells	1.07e-08	BMP6,CCL2,CDH2,COL4A1,CTSB,EDN1,EFNA1,EFNB2,EGFL7,F2R,KIT,MMP1,PDGFC,PTPRM,SNAI2,TEK,VEGFC,WNT5A	18
Cancer, Organismal Injury and Abnormalities, Reproductive System Disease	tumorigenesis of genital organ	1.15e-08	ABI3BP,ACAD11,ADD3,AFP,ALDH1A1,ALPP,ANTXR2,ANXA3,ASS1,BMP6,CALD1,CASZ1,CCDC14,CCDC18,CCL2,CCND2,CDH2,CEP135,CHST15,CNN1,COL1A2,COL4A1,COL4A6,CPNE8,CTSB,DPYSL3,DSE,DSP,EDN1,EFNA1,EFNB2,EGFL7,F2R,FAS,FOXD1,GOLGA8A/GOLGA8B,IRS2,ITGA2,KIT,KRT7,KRT80,LIMCH1,LRRC17,MAP2K4,MCMDC2,ME1,MFGE8,MMP1,MOXD1,MTUS1,NEFH,NKTR,NSDHL,PAG1,PALLD,PHIP,PKIA,PNN,PODXL,POLQ,PRKCH,PTPRM,QRFPR,RGS2,RGS4,RNF144B,RPL14,RUND…	95
Cancer, Organismal Injury and Abnormalities, Reproductive System Disease	genital tumor	1.18e-08	ABI3BP,ACAD11,ADD3,AFP,ALDH1A1,ALPP,ANTXR2,ANXA3,ASS1,BMP6,CALD1,CASZ1,CCDC14,CCDC18,CCL2,CCND2,CDH2,CEP135,CHST15,CNN1,COL1A2,COL4A1,COL4A6,CPNE8,CTSB,DPYSL3,DSE,DSP,EDN1,EFNA1,EFNB2,EGFL7,F2R,FAS,FOXD1,GOLGA8A/GOLGA8B,IRS2,ITGA2,KIT,KRT7,KRT80,LIMCH1,LRRC17,MAP2K4,MCMDC2,ME1,MFGE8,MMP1,MOXD1,MTUS1,NEFH,NKTR,NSDHL,PAG1,PALLD,PHIP,PKIA,PNN,PODXL,POLQ,PRKCH,PTPRM,QRFPR,RGS2,RGS4,RNF144B,RPL14,RUND…	95
Cancer, Organismal Injury and Abnormalities	growth of tumor	1.28e-08	BMP6,CCL2,CDK6,COL4A1,CREB1,CTSB,CXCL5,EDN1,EFNA1,EFNB2,EGFL7,F2R,FAS,GREM1,KIT,MAP2K4,MFGE8,MMP1,PCDH10,PEG10,SFRP1,SNAI2,SOX9,TACSTD2,TIMP3,TNC,TUSC3,USO1,VEGFC,WNT5A,ZMAT3	31
Cellular Development	differentiation of cells	1.97e-08	BMP6,CALD1,CASZ1,CBLB,CCL2,CDH2,CDK6,COL4A1,CREB1,CTSB,CXCL5,DCBLD2,DPYSL3,DSP,EDN1,EFNA1,EFNB2,F2R,FAS,GREM1,HOXB8,IRS2,ITGA2,KIT,LBH,LRRC17,MAP2K4,MFGE8,MMP1,NEFH,NKTR,NPPB,OSR1,PALLD,PALM,PEG10,PFN2,PIR,PRKCH,PTPRM,RBPJ,RGS2,RGS4,RNF144B,SDC1,SERPINB2,SFRP1,SH3PXD2A,SNAI2,SOCS2,SOX9,SPRY1,TAGLN,TEK,TIMP3,TNC,TPM2,VEGFC,WNT5A	59
Cellular Development	branching of cells	2.31e-08	CALD1,CCL2,CDH2,CREB1,DPYSL3,EFNA1,EFNB2,ITGA2,MAP2K4,MFGE8,NEFH,PALLD,PALM,PFN2,RBPJ,RGS4,TEK,TNC,VEGFC,WNT5A	20
Cancer, Organismal Injury and Abnormalities	metastasis of cells	2.35e-08	CCL2,CDH2,CNN1,COL4A1,CREB1,CTSB,CXCL5,F2R,ITGA2,MMP1,MTUS1,SNAI2,TACSTD2,TEK,VEGFC,WNT5A	16
Cellular Movement	invasion of tumor cell lines	2.46e-08	BMP6,CCL2,CDH2,CTSB,CXCL5,DPYSL3,DSE,DSP,EDN1,EFNA1,F2R,FAM43A,FAS,IRS2,MAP2K4,MMP1,MTUS1,PALLD,PODXL,SFRP1,SNAI2,SOX9,TAGLN,TIMP3,TNC,VCAM1,VEGFC,WNT5A	28
Cancer, Organismal Injury and Abnormalities, Reproductive System Disease	breast cancer	2.61e-08	ALDH1A1,ANXA3,BEX1,C1orf198,CALD1,CCL2,CCND2,CDH2,CDK6,CNN1,COL1A2,COL8A1,CTSB,DSE,DSP,EDN1,ELOVL6,FAS,GFPT2,GREM1,IRS2,KIT,KRT7,LIMCH1,MAP2K4,MMP1,MTUS1,NKTR,NPPB,PALLD,PALM,PCDH10,POLQ,PRDX5,RGS2,SDC1,SFRP1,SH3PXD2A,SLC25A4,SOX9,TACSTD2,TAGLN,TEK,TIMP3,TNC,VEGFC,WNT5A	47
Cancer, Organismal Injury and Abnormalities	urogenital cancer	2.67e-08	ABI3BP,ACAD11,ADD3,AFP,ALDH1A1,ALPP,ANTXR2,ANXA3,ASS1,BMP6,CALD1,CASZ1,CCDC14,CCDC18,CCL2,CCND2,CDCP1,CDH2,CEP135,CHST15,CNN1,COL1A2,COL4A1,COL4A6,CPNE8,CTSB,DSE,DSP,DUSP19,EDN1,EFNA1,EFNB2,EGFL7,EXTL2,F2R,FAS,FOXD1,GOLGA8A/GOLGA8B,GREM1,GXYLT1,IRS2,ITGA2,KIT,KRT7,KRT80,LIMCH1,LRRC17,MAP2K4,MCMDC2,ME1,MFGE8,MMP1,MOXD1,MTUS1,NEFH,NKTR,NSDHL,PAG1,PALLD,PHIP,PNN,PODXL,POLQ,PRKCH,PTPRM,QRFPR,RGS2,RGS…	100
Cardiovascular System Development and Function, Organismal Development	vasculogenesis	3.29e-08	BMP6,CCL2,CDH2,COL4A1,COL8A1,CTSB,EDN1,EFNA1,EFNB2,EGFL7,F2R,FAS,ITGA2,KIT,MFGE8,MMP1,PDGFC,PTPRM,RBPJ,RGS4,SFRP1,SNAI2,STARD13,TEK,TIMP3,TNC,VCAM1,VEGFC,WNT5A	29
Cancer, Organismal Injury and Abnormalities, Reproductive System Disease	mammary tumor	4.69e-08	ALDH1A1,ANXA3,BEX1,C1orf198,CALD1,CCL2,CCND2,CDCP1,CDH2,CDK6,CNN1,COL1A2,COL8A1,CTSB,DSE,DSP,EDN1,ELOVL6,F2R,FAS,GFPT2,GREM1,IRS2,KIT,KRT7,LIMCH1,MAP2K4,MMP1,MTUS1,NKTR,NPPB,PALLD,PALM,PCDH10,POLQ,PRDX5,RGS2,SDC1,SFRP1,SH3PXD2A,SLC25A4,SOX9,TACSTD2,TAGLN,TEK,TIMP3,TNC,VEGFC,WNT5A	49
Cancer, Organismal Injury and Abnormalities, Reproductive System Disease	genital tract cancer	5.75e-08	ABI3BP,ACAD11,ADD3,AFP,ALDH1A1,ALPP,ANTXR2,ANXA3,ASS1,BMP6,CALD1,CASZ1,CCDC14,CCDC18,CCL2,CDH2,CEP135,CHST15,CNN1,COL1A2,COL4A1,COL4A6,CPNE8,CTSB,DSE,DSP,EDN1,EFNA1,EFNB2,EGFL7,F2R,FAS,FOXD1,GOLGA8A/GOLGA8B,IRS2,ITGA2,KIT,KRT7,KRT80,LIMCH1,LRRC17,MAP2K4,MCMDC2,ME1,MFGE8,MMP1,MOXD1,MTUS1,NEFH,NKTR,NSDHL,PAG1,PALLD,PHIP,PNN,PODXL,POLQ,PRKCH,PTPRM,QRFPR,RGS2,RGS4,RNF144B,RPL14,RUNDC3B,SFRP1,SH3PXD2A…	91
Cellular Movement	cell movement	6.68e-08	AFP,ALPP,ANXA3,BMP6,CBLB,CCL2,CDCP1,CDH2,CDK6,CNN1,COL4A1,CREB1,CTSB,CXCL5,DCBLD2,DPYSL3,DSE,DSP,EDN1,EFNA1,EFNB2,EGFL7,F2R,FAS,GREM1,IRS2,ITGA2,KIT,MAP2K4,MMP1,MTUS1,MYO1B,NPPB,OSR1,PALLD,PCDH10,PODXL,PTPRM,RGS4,RHOU,SDC1,SERPINB2,SFRP1,SH3PXD2A,SNAI2,SOCS2,SOX9,STARD13,TACSTD2,TEK,TIMP3,TNC,TUSC3,VCAM1,VEGFC,WNT5A	56
Cellular Movement	cell movement of tumor cell lines	7.3e-08	BMP6,CCL2,CDCP1,CDH2,CNN1,CTSB,CXCL5,DCBLD2,DSE,DSP,EDN1,EFNA1,F2R,ITGA2,KIT,MMP1,MTUS1,PALLD,PCDH10,PODXL,PTPRM,RHOU,SDC1,SNAI2,SOX9,STARD13,TACSTD2,TIMP3,TNC,VCAM1,VEGFC,WNT5A	32
Cancer, Organismal Injury and Abnormalities, Reproductive System Disease	uterine serous papillary cancer	1.03e-07	ALDH1A1,ANXA3,CNN1,COL4A6,EFNA1,FOXD1,KRT7,LRRC17,MOXD1,RGS2,RUNDC3B,SFRP1,SOCS2,TEK	14
Cellular Movement	migration of tumor cell lines	1.19e-07	BMP6,CCL2,CDCP1,CDH2,CTSB,CXCL5,DCBLD2,DSE,DSP,EDN1,F2R,ITGA2,KIT,MMP1,MTUS1,PALLD,PODXL,PTPRM,RHOU,SDC1,SNAI2,SOX9,TACSTD2,TIMP3,TNC,VCAM1,VEGFC,WNT5A	28
Cancer, Organismal Injury and Abnormalities	growth of malignant tumor	1.29e-07	BMP6,CCL2,CREB1,CTSB,CXCL5,EDN1,EFNA1,F2R,GREM1,KIT,MMP1,PEG10,SFRP1,SNAI2,TIMP3,TNC,TUSC3,USO1,VEGFC,WNT5A	20
Cancer, Organismal Injury and Abnormalities	metastasis of tumor cell lines	1.62e-07	CCL2,CDH2,CNN1,COL4A1,CTSB,CXCL5,F2R,ITGA2,MMP1,MTUS1,SNAI2,TACSTD2,VEGFC	13
Cancer, Organismal Injury and Abnormalities	pelvic tumor	1.68e-07	ABI3BP,ACAD11,ADD3,ALDH1A1,ALPP,ANTXR2,ANXA3,ASS1,BMP6,CALD1,CASZ1,CCDC14,CCDC18,CCL2,CCND2,CDH2,CEP135,CHST15,CNN1,COL1A2,COL4A1,COL4A6,CPNE8,CTSB,DPYSL3,DSE,DSP,EDN1,EFNA1,EFNB2,EGFL7,F2R,FAS,FOXD1,GOLGA8A/GOLGA8B,IRS2,ITGA2,KIT,KRT7,KRT80,LIMCH1,LRRC17,MAP2K4,MCMDC2,ME1,MFGE8,MMP1,MOXD1,MTUS1,NEFH,NKTR,NSDHL,PAG1,PALLD,PHIP,PNN,PODXL,POLQ,PRKCH,PTPRM,QRFPR,RGS2,RGS4,RNF144B,RPL14,RUNDC3B,SFRP1…	94
Cell-To-Cell Signaling and Interaction	adhesion of tumor cell lines	1.78e-07	ADD3,CCL2,CDCP1,CDH2,CTSB,DSP,EGFL7,F2R,ITGA2,RHOU,SDC1,SERPINB2,TIMP3,TNC,VCAM1,VEGFC	16
Cancer, Organismal Injury and Abnormalities, Tumor Morphology	invasion of tumor	2.18e-07	CCL2,CTSB,DSP,EDN1,F2R,FAS,ITGA2,MMP1,PALLD,SDC1,SFRP1,SNAI2,VEGFC,WNT5A	14
Cancer, Cellular Movement, Organismal Injury and Abnormalities, Tumor Morphology	invasion of tumor cells	2.7e-07	CTSB,EDN1,F2R,FAS,ITGA2,MMP1,PALLD,SDC1,SFRP1,SNAI2,VEGFC,WNT5A	12
Cancer, Organismal Injury and Abnormalities, Reproductive System Disease	male genital neoplasm	2.88e-07	AFP,ALPP,ANTXR2,ANXA3,ASS1,BMP6,CALD1,CCL2,CCND2,CDH2,CPNE8,DPYSL3,EDN1,EGFL7,FAS,IRS2,KIT,KRT7,KRT80,MCMDC2,ME1,MFGE8,MMP1,MTUS1,PODXL,PRKCH,RNF144B,SFRP1,SLC25A4,SLC2A6,SNAI2,SPRY1,TACSTD2,TEK,TIMP3,VCAM1,WNT5A	37
Cell Death and Survival	apoptosis	2.92e-07	AFP,ALDH1A1,ANTXR2,ASS1,BEX3,BMP6,CASZ1,CBLB,CCL2,CCND2,CDCP1,CDH2,CDK6,COL4A1,CREB1,CTSB,DSP,DUSP22,EDN1,EFNA1,EFNB2,ELOVL4,F2R,FAS,GREM1,HK2,IRS2,ITGA2,ITPK1,KIT,MAP2K4,MFGE8,MMP1,MTUS1,NCEH1,NPPB,OSR1,PALLD,PDGFC,PHIP,PRDX5,PRKCH,RBPJ,RFXANK,RGS4,RNF144B,SDC1,SFRP1,SLC25A4,SLC2A3,SLC4A7,SNAI2,SOCS2,SOX9,TEK,TIMP3,TMEM107,TNC,USP22,VEGFC,WNT5A,ZMAT3	62
Cellular Growth and Proliferation, Tissue Development	proliferation of epithelial cells	3.48e-07	BMP6,CCND2,CDK6,COL8A1,EDN1,EFNA1,EFNB2,FAS,KIT,MAP2K4,MFGE8,OSR1,PRKCH,RBPJ,RGS4,RNF144B,SFRP1,SNAI2,SOX9,VEGFC,WNT5A	21
Cellular Assembly and Organization	formation of cytoskeleton	4.02e-07	CALD1,CCL2,CDK6,CREB1,DPYSL3,EDN1,F2R,NEFH,PALLD,PFN2,PRKCH,RGS2,SH3PXD2A,STARD13,TACSTD2,TNC,TPM2,VCAM1	18
Cancer, Gastrointestinal Disease, Organismal Injury and Abnormalities	metastatic colorectal cancer	4.27e-07	BEX1,CCL2,CCND2,CDH2,COL4A1,F2R,FAS,KIT,LRRC17,PLSCR4,RGS4,SDC1,TEK,VCAM1,VEGFC	15
Cancer, Organismal Injury and Abnormalities, Tumor Morphology	progression of malignant tumor	5.32e-07	ANXA3,CDK6,COL1A2,EDN1,MMP1,PHIP,TACSTD2,TNC	8
Cancer, Organismal Injury and Abnormalities	pelvic cancer	5.96e-07	ABI3BP,ACAD11,ADD3,ALDH1A1,ALPP,ANTXR2,ANXA3,ASS1,BMP6,CALD1,CASZ1,CCDC14,CCDC18,CCL2,CCND2,CDH2,CEP135,CHST15,CNN1,COL1A2,COL4A1,COL4A6,CPNE8,CTSB,DSE,DSP,EDN1,EFNA1,EFNB2,EGFL7,F2R,FAS,FOXD1,GOLGA8A/GOLGA8B,IRS2,ITGA2,KIT,KRT7,KRT80,LIMCH1,LRRC17,MAP2K4,MCMDC2,ME1,MFGE8,MMP1,MOXD1,MTUS1,NEFH,NKTR,NSDHL,PAG1,PALLD,PHIP,PNN,PODXL,POLQ,PRKCH,PTPRM,QRFPR,RGS2,RGS4,RNF144B,RPL14,RUNDC3B,SFRP1,SH3PXD…	92
Cellular Movement	cell movement of carcinoma cell lines	8.18e-07	CCL2,CTSB,DSE,DSP,ITGA2,KIT,MMP1,MTUS1,PODXL,SNAI2,VCAM1,VEGFC,WNT5A	13
Cardiovascular System Development and Function, Cellular Movement	migration of endothelial cells	8.98e-07	ANXA3,BMP6,CCL2,COL4A1,EDN1,EFNA1,EFNB2,EGFL7,F2R,GREM1,STARD13,TEK,TIMP3,VCAM1,VEGFC,WNT5A	16
Cellular Assembly and Organization, Tissue Development	formation of filaments	9.09e-07	CALD1,CCL2,CDK6,CREB1,DPYSL3,EDN1,F2R,NEFH,PALLD,PFN2,PRKCH,RGS2,SH3PXD2A,STARD13,TACSTD2,TNC,TPM2,VCAM1	18
Cancer, Organismal Injury and Abnormalities	abdominal neoplasm	9.55e-07	ABI3BP,ACAD11,ADD3,AFP,ALDH1A1,ALPP,AMT,ANTXR2,ANXA3,ASS1,BBX,BEX1,BLZF1,BMP6,C1orf115,CALD1,CASZ1,CBLB,CCDC14,CCDC18,CCL2,CCND2,CDCP1,CDH2,CDK6,CEP135,CGNL1,CHST15,CNN1,COL1A2,COL4A1,COL4A6,COL8A1,CPNE8,CREB1,CTSB,CXCL5,DBT,DCBLD2,DPYSL3,DSE,DSP,DSTYK,DUSP19,DUSP22,EDN1,EFNA1,EFNB2,EGFL7,EXTL2,F2R,FAS,FKBP14,FOXD1,GFPT2,GOLGA8A/GOLGA8B,GRAMD3,GREM1,GXYLT1,HK2,IRS2,ITGA2,ITPK1,KIT,KRT7,KRT80,LIMC…	160
Cancer, Organismal Injury and Abnormalities	neoplasia of tumor cell lines	9.56e-07	CCL2,CDH2,CNN1,COL4A1,CTSB,CXCL5,F2R,ITGA2,MFGE8,MMP1,MTUS1,SNAI2,SOX9,TACSTD2,TIMP3,VEGFC	16
Cell Morphology	sprouting	1.16e-06	CALD1,CCL2,CDH2,CREB1,DPYSL3,EFNA1,EFNB2,MAP2K4,NEFH,PALM,PFN2,RBPJ,RGS4,TEK,TIMP3,TNC,VEGFC,WNT5A	18
Cardiovascular System Development and Function	morphology of cardiovascular system	1.38e-06	ADD3,CASZ1,CCL2,CCND2,CDH2,CDK6,CNN1,COL8A1,DCBLD2,EDN1,EFNA1,EFNB2,ELOVL4,F2R,FAS,ITGA2,MAP2K4,OSR1,RBPJ,RGS2,RGS4,SLCO2A1,TEK,TIMP3,VCAM1	25
Cancer, Organismal Injury and Abnormalities	connective or soft tissue tumor	1.46e-06	ACAD11,ALDH1A1,ANTXR2,ASS1,CCND2,CDK6,CNN1,COL1A2,COL4A1,COL4A6,COL8A1,CREB1,DSE,EDN1,F2R,FAS,KIT,MFGE8,MMP1,MYO1B,NKTR,NT5DC3,NUDT11,PDGFC,PHIP,PKIA,PODXL,SFRP1,SHROOM4,SNAI2,TAGLN,TEK,TNC,VEGFC	34
Cancer, Organismal Injury and Abnormalities, Reproductive System Disease	carcinoma in breast	1.5e-06	BEX1,C1orf198,CALD1,CCL2,CDH2,CDK6,CNN1,COL1A2,COL8A1,DSE,DSP,GFPT2,GREM1,IRS2,KIT,KRT7,LIMCH1,MAP2K4,NKTR,PALLD,PCDH10,POLQ,SDC1,SH3PXD2A,SOX9,TAGLN,TIMP3,TNC,VEGFC,WNT5A	30
Cancer, Organismal Injury and Abnormalities, Tumor Morphology	progression of tumor	1.59e-06	ANXA3,CDK6,COL1A2,EDN1,FAS,MMP1,PHIP,TACSTD2,TNC,VEGFC,WNT5A	11
Cellular Movement	migration of cells	1.86e-06	ALPP,ANXA3,BMP6,CBLB,CCL2,CDCP1,CDH2,CDK6,COL4A1,CTSB,CXCL5,DCBLD2,DPYSL3,DSE,DSP,EDN1,EFNA1,EFNB2,EGFL7,F2R,FAS,GREM1,IRS2,ITGA2,KIT,MAP2K4,MMP1,MTUS1,NPPB,PALLD,PODXL,PTPRM,RGS4,RHOU,SDC1,SERPINB2,SFRP1,SNAI2,SOX9,STARD13,TACSTD2,TEK,TIMP3,TNC,TUSC3,VCAM1,VEGFC,WNT5A	48
Cancer, Organismal Injury and Abnormalities, Reproductive System Disease	Prostate Cancer and Tumors	1.86e-06	ANTXR2,ANXA3,ASS1,BMP6,CALD1,CCL2,CDH2,CPNE8,DPYSL3,EDN1,EGFL7,FAS,IRS2,KIT,KRT7,KRT80,MCMDC2,ME1,MFGE8,MMP1,MTUS1,PODXL,PRKCH,RNF144B,SFRP1,SLC25A4,SLC2A6,SNAI2,SPRY1,TACSTD2,TEK,TIMP3,VCAM1,WNT5A	34
Cellular Assembly and Organization, Cellular Function and Maintenance, Tissue Development	formation of actin stress fibers	1.87e-06	CALD1,CCL2,CDK6,CREB1,EDN1,F2R,PALLD,PFN2,STARD13,TACSTD2,TNC,TPM2,VCAM1	13
Cancer, Organismal Injury and Abnormalities	cancer of head	1.89e-06	CDK6,CNN1,COL4A1,DCBLD2,IRS2,KIT,KRT7,MMP1,MTUS1,PCDH10,PKIA,SFRP1,SPRY1,TACSTD2,TAGLN,TIMP3,TNC,VEGFC	18
Cancer, Organismal Injury and Abnormalities	abdominal cancer	1.98e-06	ABI3BP,ACAD11,ADD3,AFP,ALDH1A1,ALPP,AMT,ANTXR2,ANXA3,ASS1,BBX,BEX1,BLZF1,BMP6,C1orf115,CALD1,CASZ1,CBLB,CCDC14,CCDC18,CCL2,CCND2,CDCP1,CDH2,CDK6,CEP135,CGNL1,CHST15,CNN1,COL1A2,COL4A1,COL4A6,COL8A1,CPNE8,CREB1,CTSB,CXCL5,DBT,DCBLD2,DPYSL3,DSE,DSP,DSTYK,DUSP19,DUSP22,EDN1,EFNA1,EFNB2,EGFL7,EXTL2,F2R,FAS,FKBP14,FOXD1,GFPT2,GOLGA8A/GOLGA8B,GRAMD3,GREM1,GXYLT1,HK2,IRS2,ITGA2,ITPK1,KIT,KRT7,KRT80,LIMC…	158
Cell Death and Survival	necrosis	2.06e-06	AFP,ALDH1A1,ANTXR2,ASS1,BEX3,BMP6,CASZ1,CCL2,CCND2,CDCP1,CDH2,CDK6,COL4A1,CREB1,CTSB,DPYSL3,DSP,EDN1,EFNA1,EFNB2,ELOVL4,F2R,FAS,HK2,IRS2,ITGA2,ITPK1,KIT,MAP2K4,MFGE8,MMP1,MTUS1,NCEH1,NEFH,NPPB,PALLD,PDGFC,PHF5A,PHIP,PRKCH,RBPJ,RFXANK,RGS4,RNF144B,SDC1,SERPINB2,SFRP1,SH3PXD2A,SLC25A4,SNAI2,SOX9,TEK,TIMP3,TMEM107,TNC,USP22,VCAM1,VEGFC,WNT5A,ZMAT3	60
Cellular Movement	cell movement of cancer cells	2.13e-06	CCL2,CDH2,CTSB,IRS2,SFRP1,SNAI2,TNC,TUSC3,VCAM1,WNT5A	10
Cancer, Organismal Injury and Abnormalities	connective tissue tumor	2.18e-06	ACAD11,ANTXR2,ASS1,CCND2,CDK6,CNN1,COL1A2,COL4A1,COL4A6,COL8A1,CREB1,DSE,EDN1,F2R,FAS,KIT,MFGE8,MMP1,MYO1B,NKTR,NUDT11,PDGFC,PHIP,PODXL,SFRP1,SHROOM4,SNAI2,TAGLN,VEGFC	29
Cancer, Organismal Injury and Abnormalities, Reproductive System Disease	female genital tract cancer	2.23e-06	ABI3BP,ACAD11,ADD3,ALDH1A1,ALPP,ANTXR2,ANXA3,BMP6,CASZ1,CCDC14,CCDC18,CCL2,CDH2,CEP135,CHST15,CNN1,COL1A2,COL4A1,COL4A6,CTSB,DSE,DSP,EFNA1,EFNB2,F2R,FAS,FOXD1,GOLGA8A/GOLGA8B,IRS2,ITGA2,KIT,KRT7,LIMCH1,LRRC17,MAP2K4,MFGE8,MMP1,MOXD1,NEFH,NKTR,NSDHL,PAG1,PALLD,PHIP,PNN,PODXL,POLQ,PTPRM,QRFPR,RGS2,RGS4,RNF144B,RPL14,RUNDC3B,SFRP1,SH3PXD2A,SLC2A3,SLCO2A1,SNAI2,SOCS2,SOX9,ST6GALNAC6,TACSTD2,TAGLN,TEK…	78
Embryonic Development, Organismal Development	development of body trunk	2.28e-06	ALDH1A1,BMP6,CASZ1,CCL2,CCND2,CREB1,DSP,EDN1,EFNA1,FAS,FOXD1,GREM1,HOXB8,IRS2,ITGA2,KIT,LBH,MAP2K4,MFGE8,NPPB,OSR1,PDGFC,RBPJ,RGS2,RGS4,SFRP1,SOCS2,SOX9,SPRY1,STARD13,TEK,TIMP3,VCAM1,VEGFC,WNT5A	35
Cancer, Organismal Injury and Abnormalities, Reproductive System Disease	uterine cancer	2.59e-06	ABI3BP,ADD3,ALDH1A1,ALPP,ANTXR2,ANXA3,BMP6,CCDC14,CCDC18,CDH2,CEP135,CHST15,CNN1,COL4A6,CTSB,DSP,EFNA1,FAS,FOXD1,GOLGA8A/GOLGA8B,ITGA2,KIT,KRT7,LIMCH1,LRRC17,MAP2K4,MFGE8,MMP1,MOXD1,NEFH,NKTR,NSDHL,PAG1,PALLD,PHIP,PNN,POLQ,PTPRM,QRFPR,RGS2,RGS4,RPL14,RUNDC3B,SFRP1,SH3PXD2A,SLC2A3,SLCO2A1,SOCS2,SOX9,ST6GALNAC6,TAGLN,TEK,TIMP3,TNC,TPM2,TSPYL5,TUSC3,USP22,VEGFC,WNT5A,ZMAT3,ZNF394,ZNF549,ZNF721	64
Embryonic Development, Organismal Development	development of body axis	2.68e-06	ALDH1A1,BMP6,CCL2,CCND2,CDH2,CDK6,COL4A1,COL8A1,CREB1,DSP,EDN1,EFNA1,ELOVL4,FOXD1,HOXB8,IRS2,MAP2K4,MPP4,NEFH,OSR1,RBPJ,RGS7,SFRP1,SHROOM4,SLC4A7,SNAI2,SOX9,TCTN1,TNC,VCAM1,VEGFC,WNT5A	32
Cancer, Organismal Injury and Abnormalities	abdominal carcinoma	3.23e-06	ABI3BP,ACAD11,ADD3,AFP,ALDH1A1,ALPP,AMT,ANTXR2,ANXA3,ASS1,BEX1,BLZF1,BMP6,CALD1,CASZ1,CBLB,CCDC14,CCDC18,CCL2,CCND2,CDCP1,CDH2,CEP135,CGNL1,CHST15,CNN1,COL1A2,COL4A1,COL4A6,COL8A1,CPNE8,CTSB,CXCL5,DBT,DCBLD2,DSE,DSP,DSTYK,DUSP19,DUSP22,EFNA1,EFNB2,EXTL2,F2R,FAS,FKBP14,FOXD1,GOLGA8A/GOLGA8B,GXYLT1,IRS2,ITGA2,KIT,KRT7,KRT80,LIMCH1,LRRC17,LRRFIP1,LYPD1,MAP2K4,MCMDC2,MFGE8,MMP1,MOXD1,MPP4,MTUS1,MYO1B…	126
Cancer, Organismal Injury and Abnormalities	head and neck cancer	3.64e-06	ACAD11,CASZ1,CCND2,CDK6,CHST15,CNN1,COL4A1,CREB1,DCBLD2,EFNB2,GOLGA8A/GOLGA8B,GXYLT1,HK2,IRS2,KIT,KRT7,MAP2K4,MMP1,MTUS1,NEFH,PCDH10,PKIA,PODXL,POLQ,PTPRM,RPL14,SFRP1,SH3PXD2A,SHROOM4,SLC2A3,SLC2A6,SOX9,SPRY1,TACSTD2,TAGLN,TEK,TIMP3,TNC,VCAM1,VEGFC,WNT5A	41
Cancer, Organismal Injury and Abnormalities, Reproductive System Disease	uterine tumor	3.77e-06	ABI3BP,ADD3,ALDH1A1,ALPP,ANTXR2,ANXA3,BMP6,CCDC14,CCDC18,CDH2,CEP135,CHST15,CNN1,COL4A6,CTSB,DSP,EFNA1,FAS,FOXD1,GOLGA8A/GOLGA8B,ITGA2,KIT,KRT7,LIMCH1,LRRC17,MAP2K4,MFGE8,MMP1,MOXD1,NEFH,NKTR,NSDHL,PAG1,PALLD,PHIP,PKIA,PNN,POLQ,PTPRM,QRFPR,RGS2,RGS4,RPL14,RUNDC3B,SFRP1,SH3PXD2A,SLC2A3,SLCO2A1,SOCS2,SOX9,ST6GALNAC6,TACSTD2,TAGLN,TEK,TIMP3,TNC,TPM2,TSPYL5,TUSC3,USP22,VEGFC,WNT5A,ZMAT3,ZNF394,ZNF549…	66
Cancer, Organismal Injury and Abnormalities	adenocarcinoma	4.48e-06	ABI3BP,ACAD11,ADD3,AFP,ALDH1A1,ALPP,AMT,ANTXR2,ANXA3,ASS1,BBX,BEX1,BLZF1,BMP6,CALD1,CASZ1,CBLB,CCDC14,CCDC18,CCL2,CCND2,CDCP1,CDH2,CDK6,CEP135,CGNL1,CHST15,CNN1,COL1A2,COL4A1,COL4A6,COL8A1,CPNE8,CREB1,CTSB,CXCL5,DBT,DCBLD2,DPYSL3,DSE,DSP,DSTYK,DUSP19,DUSP22,EFNA1,EFNB2,EXTL2,F2R,FAS,FKBP14,FOXD1,GFPT2,GOLGA8A/GOLGA8B,GREM1,GXYLT1,HK2,IRS2,ITGA2,ITPK1,KIT,KRT7,KRT80,LIMCH1,LRRC17,LRRFIP1,LYPD1,MAC…	145
Cellular Movement	migration of tumor cells	4.63e-06	CCL2,CDH2,CTSB,IRS2,SERPINB2,SFRP1,SNAI2,TNC,TUSC3,VCAM1,VEGFC,WNT5A	12
Cellular Movement	migration of carcinoma cell lines	4.72e-06	CTSB,DSE,DSP,KIT,MMP1,MTUS1,PODXL,SNAI2,VCAM1,VEGFC,WNT5A	11
Embryonic Development, Organismal Development	development of head	4.94e-06	ALDH1A1,BMP6,CCL2,CCND2,CDH2,CDK6,COL4A1,COL8A1,CREB1,DSP,EDN1,EFNA1,ELOVL4,FOXD1,IRS2,MAP2K4,MPP4,NEFH,OSR1,RBPJ,RGS7,SHROOM4,SLC4A7,SNAI2,SOX9,TCTN1,TNC,VCAM1,VEGFC,WNT5A	30
Cancer, Gastrointestinal Disease, Organismal Injury and Abnormalities	Gastrointestinal Tract Cancer and Tumors	5.28e-06	ABI3BP,ADD3,AFP,ALDH1A1,AMT,ANTXR2,ANXA3,ASS1,BBX,BEX1,BLZF1,BMP6,C1orf115,C1orf198,CALD1,CASZ1,CBLB,CCDC14,CCDC18,CCL2,CCND2,CDCP1,CDH2,CDK6,CEP135,CGNL1,CHST15,CNN1,COL1A2,COL4A1,COL4A6,COL8A1,CPNE8,CTSB,DBT,DCBLD2,DPYSL3,DSE,DSP,DSTYK,DUSP22,EFNB2,EGFL7,F2R,FAS,GFPT2,GOLGA8A/GOLGA8B,GREM1,GXYLT1,HK2,IRS2,ITGA2,ITPK1,KIT,KRT7,KRT80,LIMCH1,LRRC17,LRRFIP1,LYPD1,MACROD1,MAP2K4,MOK,MOXD1,MPP4,MTUS1…	134
Cancer, Organismal Injury and Abnormalities, Reproductive System Disease	tumorigenesis of reproductive tract	5.49e-06	ABI3BP,ACAD11,ADD3,ALDH1A1,ALPP,ANTXR2,ANXA3,BMP6,CASZ1,CCDC14,CCDC18,CCL2,CDH2,CEP135,CHST15,CNN1,COL1A2,COL4A1,COL4A6,CTSB,DSE,DSP,EFNA1,EFNB2,F2R,FAS,FOXD1,GOLGA8A/GOLGA8B,IRS2,ITGA2,KIT,KRT7,LIMCH1,LRRC17,MAP2K4,MFGE8,MMP1,MOXD1,NEFH,NKTR,NSDHL,PAG1,PALLD,PHIP,PKIA,PNN,PODXL,POLQ,PTPRM,QRFPR,RGS2,RGS4,RNF144B,RPL14,RUNDC3B,SFRP1,SH3PXD2A,SLC2A3,SLCO2A1,SNAI2,SOCS2,SOX9,ST6GALNAC6,TACSTD2,TAGL…	79
Cancer, Organismal Injury and Abnormalities, Reproductive System Disease	female genital neoplasm	5.69e-06	ABI3BP,ACAD11,ADD3,ALDH1A1,ALPP,ANTXR2,ANXA3,BMP6,CASZ1,CCDC14,CCDC18,CCL2,CDH2,CEP135,CHST15,CNN1,COL1A2,COL4A1,COL4A6,CTSB,DSE,DSP,EFNA1,EFNB2,F2R,FAS,FOXD1,GOLGA8A/GOLGA8B,IRS2,ITGA2,KIT,KRT7,LIMCH1,LRRC17,MAP2K4,MFGE8,MMP1,MOXD1,NEFH,NKTR,NSDHL,PAG1,PALLD,PHIP,PKIA,PNN,PODXL,POLQ,PTPRM,QRFPR,RGS2,RGS4,RNF144B,RPL14,RUNDC3B,SFRP1,SH3PXD2A,SLC2A3,SLCO2A1,SNAI2,SOCS2,SOX9,ST6GALNAC6,TACSTD2,TAGL…	79
Cancer, Organismal Injury and Abnormalities	abdominal adenocarcinoma	5.86e-06	ABI3BP,ACAD11,ADD3,AFP,ALDH1A1,ALPP,AMT,ANTXR2,ANXA3,ASS1,BEX1,BLZF1,BMP6,CALD1,CASZ1,CBLB,CCDC14,CCDC18,CCL2,CCND2,CDCP1,CDH2,CEP135,CGNL1,CHST15,CNN1,COL1A2,COL4A1,COL4A6,COL8A1,CPNE8,CXCL5,DBT,DCBLD2,DSE,DSP,DSTYK,DUSP19,DUSP22,EFNA1,EFNB2,EXTL2,F2R,FAS,FKBP14,FOXD1,GOLGA8A/GOLGA8B,GXYLT1,IRS2,ITGA2,KIT,KRT7,KRT80,LIMCH1,LRRC17,LRRFIP1,LYPD1,MAP2K4,MCMDC2,MFGE8,MMP1,MOXD1,MPP4,MTUS1,MYO1B,NCEH…	124
Cancer, Organismal Injury and Abnormalities	serous adenocarcinoma	6.21e-06	ALDH1A1,ANXA3,CASZ1,CNN1,COL4A6,EFNA1,F2R,FOXD1,KIT,KRT7,LRRC17,MAP2K4,MOXD1,POLQ,RGS2,RNF144B,RUNDC3B,SFRP1,SNAI2,SOCS2,TEK,TIMP3	22
Cardiovascular System Development and Function, Cell Morphology, Cellular Development, Organismal Development, Tissue Development	branching of endothelial cells	6.3e-06	CCL2,EFNB2,RBPJ,RGS4,TEK,TNC,VEGFC	7
Cellular Development, Reproductive System Development and Function	branching of breast cell lines	6.42e-06	ITGA2,MFGE8,PALLD	3
Cancer, Organismal Injury and Abnormalities	micrometastasis	6.42e-06	CCL2,TNC,VCAM1	3
Cell Death and Survival	cell death	6.7e-06	ADD3,AFP,ALDH1A1,ANTXR2,ASS1,BEX3,BMP6,CASZ1,CBLB,CCL2,CCND2,CDCP1,CDH2,CDK6,COL4A1,CREB1,CTSB,DPYSL3,DSP,DUSP22,EDN1,EFNA1,EFNB2,ELOVL4,F2R,FAS,GREM1,HK2,IRS2,ITGA2,ITPK1,KIT,MAP2K4,MFGE8,MMP1,MTUS1,NCEH1,NEFH,NPPB,OSR1,PALLD,PDGFC,PEG10,PHF5A,PHIP,PRDX5,PRKCH,RBPJ,RFXANK,RGS4,RNF144B,SDC1,SERPINB2,SFRP1,SH3PXD2A,SLC25A4,SLC2A3,SLC4A7,SNAI2,SOCS2,SOX9,TEK,TIMP3,TMEM107,TNC,USP22,VCAM1,VEGFC,WNT5…	70
Cancer, Organismal Injury and Abnormalities	cancer of secretory structure	6.79e-06	ABI3BP,ANTXR2,ANXA3,ASS1,BEX1,BMP6,CALD1,CBLB,CCL2,CCND2,CDH2,CEP135,COL1A2,COL4A1,COL4A6,COL8A1,CPNE8,CREB1,DSE,DSTYK,EDN1,EFNB2,EGFL7,FAS,FKBP14,IRS2,KIT,KRT7,KRT80,LRRFIP1,MAP2K4,MCMDC2,ME1,MFGE8,MMP1,MOXD1,MPP4,MTUS1,MYO1B,NEFH,PALLD,PCDH10,PEG10,PODXL,POLQ,PRKCH,PTRH1,RGS7,RNF144B,RNF150,SDC1,SFRP1,SH3PXD2A,SLC25A4,SLC2A3,SLC2A6,SNAI2,SOX9,TEK,TIMP3,TNC,TPM2,VCAM1,VEGFC,WNT5A,ZNF394	66
Cancer, Organismal Injury and Abnormalities, Reproductive System Disease	malignant neoplasm of male genital organ	7.7e-06	AFP,ALPP,ANTXR2,ANXA3,ASS1,BMP6,CALD1,CCL2,CDH2,CPNE8,EDN1,EGFL7,FAS,IRS2,KIT,KRT7,KRT80,MCMDC2,ME1,MFGE8,MMP1,MTUS1,PODXL,PRKCH,RNF144B,SFRP1,SLC25A4,SLC2A6,SNAI2,TEK,TIMP3,VCAM1,WNT5A	33
Cancer, Neurological Disease, Organismal Injury and Abnormalities	central nervous system cancer	8.07e-06	ABI3BP,ALDH1A1,CCND2,CDK6,COL1A2,COL4A1,EGFL7,IRS2,KIT,MMP1,PALLD,PDGFC,PKIA,POLQ,SFRP1,SOX9,TNC,TSPYL5,TUSC3,VCAM1,VEGFC	21
Organismal Survival	morbidity or mortality	8.37e-06	ALDH1A1,ANTXR2,ASS1,BMP6,CASZ1,CBLB,CCND2,CDCP1,CDH2,CDK6,COL4A1,CREB1,CTSB,CXCL5,DBT,DSP,EDN1,EFNB2,EGFL7,ELOVL4,F2R,FAS,GREM1,HK2,IRS2,KIT,MAP2K4,MTUS1,NPPB,NPR3,OSR1,PALLD,PDGFC,PEG10,PNN,PRKCH,RBPJ,RGS4,SDC1,SFRP1,SH3PXD2A,SLC2A3,SLCO2A1,SNAI2,SOX9,SPRY1,STARD13,TEK,TIMP3,TMEM107,TNC,USP22,VCAM1,VEGFC,WNT5A	55
Cancer, Gastrointestinal Disease, Organismal Injury and Abnormalities	gastrointestinal tract cancer	8.46e-06	ABI3BP,ADD3,AFP,ALDH1A1,AMT,ANTXR2,ANXA3,ASS1,BBX,BEX1,BLZF1,BMP6,C1orf115,C1orf198,CALD1,CASZ1,CBLB,CCDC14,CCDC18,CCL2,CCND2,CDCP1,CDH2,CDK6,CEP135,CGNL1,CHST15,CNN1,COL1A2,COL4A1,COL4A6,COL8A1,CPNE8,CTSB,DBT,DCBLD2,DPYSL3,DSE,DSP,DSTYK,DUSP22,EFNB2,EGFL7,F2R,FAS,GFPT2,GOLGA8A/GOLGA8B,GXYLT1,HK2,IRS2,ITGA2,ITPK1,KIT,KRT7,KRT80,LIMCH1,LRRC17,LRRFIP1,LYPD1,MACROD1,MAP2K4,MOK,MOXD1,MPP4,MTUS1,MYO1B…	132
Cellular Assembly and Organization, Cellular Function and Maintenance, Tissue Development	formation of actin filaments	8.72e-06	CALD1,CCL2,CDK6,CREB1,EDN1,F2R,PALLD,PFN2,SH3PXD2A,STARD13,TACSTD2,TNC,TPM2,VCAM1	14
Cellular Development, Cellular Growth and Proliferation, Nervous System Development and Function, Tissue Development	proliferation of neuronal cells	8.73e-06	ALPP,BMP6,CDH2,CREB1,CXCL5,DPYSL3,EFNA1,EFNB2,FAS,KIT,NEFH,PALLD,PFN2,PTPRM,RBPJ,SOCS2,TNC,VCAM1,VEGFC,WNT5A	20
Cancer, Organismal Injury and Abnormalities	primary neoplasm	8.84e-06	ABI3BP,ALPP,CALD1,CASZ1,CDK6,COL4A1,EFNB2,EGFL7,F2R,GREM1,KIT,PDGFC,RNF144B,SFRP1,TACSTD2,TEK,WNT5A	17
Cancer, Organismal Injury and Abnormalities	mesenchymal tumor	8.88e-06	ANTXR2,CCND2,COL1A2,COL4A1,COL4A6,COL8A1,CREB1,KIT,SNAI2,VEGFC	10
Cellular Development, Cellular Growth and Proliferation, Nervous System Development and Function, Tissue Development	growth of neurites	1.02e-05	ALPP,BMP6,CDH2,CREB1,CXCL5,DPYSL3,EFNA1,EFNB2,FAS,KIT,NEFH,PALLD,PFN2,PTPRM,SOCS2,TNC,VCAM1,WNT5A	18
Cancer, Organismal Injury and Abnormalities	primary solid tumor	1.03e-05	ABI3BP,ALPP,CALD1,CASZ1,CDK6,COL4A1,EFNB2,EGFL7,KIT,PDGFC,RNF144B,SFRP1,TACSTD2,TEK,WNT5A	15
Cellular Development, Connective Tissue Development and Function, Tissue Development	differentiation of connective tissue	1.03e-05	BMP6,CCL2,CDK6,CREB1,DCBLD2,EDN1,EFNB2,F2R,FAS,GREM1,IRS2,KIT,LRRC17,MMP1,OSR1,PALLD,PEG10,RGS2,SFRP1,SNAI2,SOX9,TIMP3,TNC,WNT5A	24
Organismal Survival	organismal death	1.2e-05	ALDH1A1,ANTXR2,ASS1,BMP6,CASZ1,CBLB,CCND2,CDCP1,CDH2,CDK6,COL4A1,CREB1,CTSB,CXCL5,DBT,DSP,EDN1,EFNB2,EGFL7,ELOVL4,F2R,FAS,GREM1,HK2,IRS2,KIT,MAP2K4,MTUS1,NPPB,NPR3,OSR1,PALLD,PDGFC,PEG10,PNN,PRKCH,RBPJ,RGS4,SFRP1,SH3PXD2A,SLC2A3,SLCO2A1,SNAI2,SOX9,SPRY1,STARD13,TEK,TIMP3,TMEM107,TNC,USP22,VCAM1,VEGFC,WNT5A	54
Cardiovascular System Development and Function, Cellular Movement	chemotaxis of endothelial cells	1.24e-05	CCL2,EFNA1,OSR1,SNAI2,TEK,VEGFC	6
Cancer, Neurological Disease, Organismal Injury and Abnormalities	central nervous system tumor	1.24e-05	ABI3BP,ALDH1A1,CALD1,CCND2,CDK6,COL1A2,COL4A1,DBT,EGFL7,FAS,GXYLT1,HK2,IRS2,KIT,LRRC17,MMP1,NEFH,PALLD,PDGFC,PKIA,POLQ,PRKCH,SFRP1,SNAI2,SOX9,TAGLN,TEK,TNC,TSPYL5,TUSC3,VCAM1,VEGFC,WNT5A	33
Cell Morphology	morphology of cells	1.25e-05	ADD3,BLZF1,CALD1,CBLB,CCL2,CCND2,CDCP1,CDH2,CDK6,CHST15,COL8A1,CREB1,CTSB,DCBLD2,DPYSL3,DSE,EDN1,EFNB2,ELOVL4,EXTL2,F2R,FAS,HK2,HOXB8,IRS2,MAP2K4,MPP4,NEFH,NPR3,PALLD,PEG10,PFN2,PRKCH,RBPJ,RGS2,RGS4,RGS7,SFRP1,SLC25A4,SLC4A7,SNAI2,SOX9,STARD13,TEK,TIMP3,TNC,USO1,VCAM1,WNT5A	49
Cancer, Organismal Injury and Abnormalities	primary tumor	1.26e-05	ABI3BP,ALPP,CALD1,CASZ1,CDK6,COL4A1,EFNB2,EGFL7,KIT,PDGFC,RNF144B,SFRP1,TACSTD2,TEK,WNT5A	15
Organ Morphology, Tissue Development	involution	1.36e-05	CCND2,FAS,LBH,MFGE8,SNAI2,TIMP3	6
Cancer, Organismal Injury and Abnormalities, Reproductive System Disease	breast or ovarian cancer	1.56e-05	ACAD11,ALDH1A1,ANXA3,BEX1,C1orf198,CALD1,CASZ1,CCL2,CCND2,CDH2,CDK6,CNN1,COL1A2,COL4A1,COL4A6,COL8A1,CTSB,DSE,DSP,EDN1,EFNB2,ELOVL6,F2R,FAS,GFPT2,GREM1,IRS2,KIT,KRT7,LIMCH1,MAP2K4,MMP1,MTUS1,NKTR,NPPB,PALLD,PALM,PCDH10,PODXL,POLQ,PRDX5,RGS2,RNF144B,SDC1,SFRP1,SH3PXD2A,SLC25A4,SNAI2,SOX9,TACSTD2,TAGLN,TEK,TIMP3,TNC,TPM2,VCAM1,VEGFC,WNT5A	58
Cardiovascular System Development and Function	neovascularization of organ	1.67e-05	EFNB2,F2R,KIT,MFGE8,PDGFC,SFRP1,VCAM1,VEGFC	8
Cardiovascular System Development and Function, Organ Morphology, Organismal Development	morphology of heart	1.68e-05	CASZ1,CCND2,CDH2,CDK6,EDN1,EFNA1,EFNB2,F2R,ITGA2,MAP2K4,OSR1,RBPJ,RGS2,RGS4,SLCO2A1,TEK,TIMP3,VCAM1	18
Cancer, Organismal Injury and Abnormalities	neoplasia of cells	1.88e-05	ACAD11,BEX1,C1orf198,CALD1,CASZ1,CBLB,CCL2,CDH2,CDK6,CHST15,CNN1,COL1A2,COL4A1,COL4A6,CREB1,CTSB,CXCL5,DCBLD2,DPYSL3,DSE,EFNB2,F2R,FAS,GOLGA8A/GOLGA8B,GXYLT1,IRS2,ITGA2,KIT,KRT7,MAP2K4,MFGE8,MMP1,MTUS1,NEFH,NKTR,NPPB,NUDT11,PALM,PCDH10,PHIP,PODXL,POLQ,PTPRM,RGS7,RHOU,RPL14,SDC1,SFRP1,SH3PXD2A,SHROOM4,SLC2A3,SLC2A6,SLCO2A1,SNAI2,SOCS2,SOX9,SPRY1,TACSTD2,TAGLN,TEK,TIMP3,TNC,TPM2,USP22,VCAM1,VEGFC,W…	68
Cell Morphology, Tissue Development	tubulation of cells	1.97e-05	EDN1,EFNA1,EFNB2,RGS4,SNAI2,STARD13,TEK,TIMP3,VEGFC	9
Cell Death and Survival, Organismal Injury and Abnormalities	necrosis of epithelial tissue	2.03e-05	ALDH1A1,ASS1,BMP6,CDH2,CDK6,CTSB,EDN1,EFNB2,ELOVL4,FAS,HK2,ITGA2,MAP2K4,MFGE8,RBPJ,RFXANK,RGS4,SFRP1,SLC25A4,TIMP3	20
Endocrine System Disorders, Gastrointestinal Disease, Metabolic Disease, Organismal Injury and Abnormalities	diabetic complication	2.04e-05	COL1A2,COL4A1,COL4A6,COL8A1,DPYSL3,F2R,FAS,MYO1B,PTPRM,TEK,TUSC3,VCAM1	12
Cell Signaling, Post-Translational Modification	tyrosine phosphorylation of protein	2.06e-05	CBLB,CHST15,EFNA1,EFNB2,F2R,FAS,KIT,MMP1,PAG1,VEGFC	10
Cancer, Organismal Injury and Abnormalities, Reproductive System Disease	prostate cancer	2.13e-05	ANTXR2,ANXA3,ASS1,BMP6,CALD1,CCL2,CDH2,CPNE8,EDN1,EGFL7,FAS,IRS2,KIT,KRT7,KRT80,MCMDC2,ME1,MFGE8,MMP1,MTUS1,PODXL,PRKCH,RNF144B,SFRP1,SLC25A4,SLC2A6,SNAI2,TEK,TIMP3,VCAM1,WNT5A	31
Connective Tissue Development and Function, Tissue Development	development of connective tissue	2.16e-05	CALD1,CCL2,CREB1,DSE,EDN1,EXTL2,FAS,KIT,MFGE8,RBPJ,SFRP1,SH3PXD2A,SNAI2,SOX9,VCAM1,WNT5A	16
Cardiovascular System Development and Function, Cell-To-Cell Signaling and Interaction	attachment of endothelial cells	2.42e-05	ITGA2,STARD13,TEK,VCAM1	4
Cellular Movement	chemotaxis	2.45e-05	AFP,CCL2,CXCL5,EDN1,EFNA1,EFNB2,F2R,FAS,GREM1,ITGA2,KIT,NPPB,OSR1,RHOU,SNAI2,TEK,VCAM1,VEGFC,WNT5A	19
Tissue Development	branching of epithelial tissue	2.46e-05	CCL2,EFNB2,GREM1,RBPJ,RGS4,TEK,TNC,VEGFC	8
Hereditary Disorder, Organismal Injury and Abnormalities	autosomal dominant disease	2.6e-05	AFP,CALD1,CCND2,CDK6,COL1A2,COL4A1,DPYSL3,DSP,EDN1,ELOVL4,GREM1,ITGA2,KIT,NEFH,PALLD,RBPJ,RGS4,SLC25A4,SNAI2,SOX9,TAGLN,TIMP3,TNC,TPM2,WNT5A	25
Cellular Development, Cellular Growth and Proliferation, Organ Development, Skeletal and Muscular System Development and Function, Tissue Development	proliferation of muscle cells	2.64e-05	CASZ1,CCL2,CDK6,CREB1,CTSB,EDN1,EFNB2,ITGA2,KIT,LRRFIP1,MMP1,NPR3,RBPJ,RGS4,TNC	15
Cancer, Organismal Injury and Abnormalities	malignant solid tumor	2.67e-05	ABI3BP,ACAD11,ADD3,AFP,ALDH1A1,ALPP,AMT,ANTXR2,ANXA3,ASS1,BBX,BEX1,BLZF1,BMP6,C1orf115,C1orf198,CALD1,CASZ1,CBLB,CCDC14,CCDC18,CCL2,CCND2,CDCP1,CDH2,CDK6,CEP135,CGNL1,CHST15,CNN1,COL1A2,COL4A1,COL4A6,COL8A1,CPNE8,CREB1,CTSB,CXCL5,DBT,DCBLD2,DPYSL3,DSE,DSP,DSTYK,DUSP19,DUSP22,EDN1,EFNA1,EFNB2,EGFL7,ELOVL4,ELOVL6,EXTL2,F2R,FAS,FKBP14,FOXD1,GFPT2,GOLGA8A/GOLGA8B,GRAMD3,GREM1,GXYLT1,HK2,HOXB8,IAH1,IR…	168
Cellular Growth and Proliferation, Connective Tissue Development and Function, Tissue Development	proliferation of connective tissue cells	2.75e-05	BMP6,CCL2,CCND2,CDK6,CREB1,CTSB,EDN1,EFNA1,EFNB2,F2R,FAS,GREM1,NPPB,NPR3,PDGFC,PRKCH,RNF144B,SFRP1,SNAI2,WNT5A	20
Cancer, Cellular Development, Cellular Growth and Proliferation, Organismal Injury and Abnormalities, Tumor Morphology	proliferation of tumor cells	2.75e-05	CDK6,CTSB,EDN1,EFNA1,F2R,FAS,GREM1,KIT,PEG10,SFRP1,SNAI2,TIMP3,TUSC3,USO1,VEGFC,WNT5A,ZMAT3	17
Cardiovascular System Development and Function, Organismal Development	morphogenesis of blood vessel	2.81e-05	CDH2,COL4A1,EDN1,EFNA1,EFNB2,RBPJ	6
Cancer, Organismal Injury and Abnormalities	cancer	2.97e-05	ABI3BP,ACAD11,ADD3,AFP,ALDH1A1,ALPP,AMT,ANTXR2,ANXA3,ASS1,BBX,BEX1,BLZF1,BMP6,C1orf115,C1orf198,CALD1,CASZ1,CBLB,CCDC14,CCDC18,CCL2,CCND2,CDCP1,CDH2,CDK6,CEP135,CGNL1,CHST15,CNN1,COL1A2,COL4A1,COL4A6,COL8A1,CPNE8,CREB1,CTSB,CXCL5,DBT,DCBLD2,DPYSL3,DSE,DSP,DSTYK,DUSP19,DUSP22,EDN1,EFNA1,EFNB2,EGFL7,ELOVL4,ELOVL6,EXTL2,F2R,FAS,FKBP14,FOXD1,GFPT2,GOLGA8A/GOLGA8B,GRAMD3,GREM1,GXYLT1,HK2,HOXB8,IAH1,IR…	169
Cancer, Gastrointestinal Disease, Organismal Injury and Abnormalities	upper gastrointestinal tract tumor	2.99e-05	ADD3,AMT,ANTXR2,C1orf198,CALD1,CBLB,CCND2,CDH2,CDK6,CGNL1,CNN1,COL1A2,COL4A1,COL4A6,COL8A1,DBT,DCBLD2,DPYSL3,DSE,DSP,HK2,KIT,KRT7,MTUS1,NEFH,NKTR,NPPB,NPR3,NUDT11,OSR1,PCDH10,PDGFC,RBPJ,RGS17,RGS7,SH3PXD2A,SHROOM4,SNAI2,SOX9,SPRY1,TACSTD2,TAGLN,TIMP3,TNC,TUSC3,VEGFC,WNT5A	47
Tissue Development	tubulation of epithelial tissue	3.03e-05	EDN1,EFNB2,RGS4,SNAI2,STARD13,TEK,TIMP3,VEGFC	8
Connective Tissue Development and Function, Tissue Development	growth of connective tissue	3.17e-05	BMP6,CCL2,CCND2,CDK6,CREB1,CTSB,EDN1,EFNA1,EFNB2,F2R,FAS,GREM1,KIT,NPPB,NPR3,PDGFC,PRKCH,RNF144B,SFRP1,SNAI2,WNT5A	21
Cancer, Organismal Injury and Abnormalities, Reproductive System Disease	endometrium tumor	3.42e-05	ABI3BP,ADD3,ALDH1A1,ALPP,ANTXR2,ANXA3,BMP6,CCDC14,CCDC18,CEP135,CHST15,CNN1,COL4A6,DSP,EFNA1,FOXD1,GOLGA8A/GOLGA8B,ITGA2,KIT,KRT7,LIMCH1,LRRC17,MAP2K4,MFGE8,MMP1,MOXD1,NEFH,NKTR,NSDHL,PAG1,PALLD,PHIP,PNN,POLQ,PTPRM,QRFPR,RGS2,RGS4,RPL14,RUNDC3B,SFRP1,SH3PXD2A,SLC2A3,SOCS2,SOX9,ST6GALNAC6,TACSTD2,TAGLN,TEK,TIMP3,TNC,TSPYL5,TUSC3,USP22,ZMAT3,ZNF549,ZNF721	57
Cancer, Gastrointestinal Disease, Organismal Injury and Abnormalities	upper gastrointestinal tract cancer	3.45e-05	ADD3,AMT,ANTXR2,C1orf198,CALD1,CBLB,CCND2,CDH2,CDK6,CGNL1,CNN1,COL1A2,COL4A1,COL4A6,COL8A1,DBT,DCBLD2,DPYSL3,DSE,DSP,HK2,KIT,KRT7,MTUS1,NEFH,NKTR,NPPB,NPR3,OSR1,PCDH10,PDGFC,RBPJ,RGS17,RGS7,SH3PXD2A,SHROOM4,SNAI2,SOX9,SPRY1,TACSTD2,TAGLN,TIMP3,TNC,TUSC3,VEGFC,WNT5A	46
Cell-To-Cell Signaling and Interaction	adhesion of carcinoma cell lines	3.49e-05	CTSB,SDC1,TIMP3,VCAM1,VEGFC	5
Cellular Development, Connective Tissue Development and Function, Tissue Development	differentiation of connective tissue cells	3.74e-05	BMP6,CCL2,CDK6,CREB1,EDN1,EFNB2,F2R,FAS,GREM1,IRS2,LRRC17,MMP1,OSR1,PEG10,RGS2,SFRP1,SNAI2,SOX9,TIMP3,TNC,WNT5A	21
Organismal Development	growth of vessel	3.98e-05	BMP6,CCL2,CTSB,EDN1,IRS2,KIT,MTUS1,TEK,VEGFC	9
Cancer, Organismal Injury and Abnormalities	neoplasia of epithelial tissue	4.1e-05	ABI3BP,ACAD11,ADD3,AFP,ALDH1A1,ALPP,AMT,ANTXR2,ANXA3,ASS1,BBX,BEX1,BLZF1,BMP6,C1orf115,C1orf198,CALD1,CASZ1,CBLB,CCDC14,CCDC18,CCL2,CCND2,CDCP1,CDH2,CDK6,CEP135,CGNL1,CHST15,CNN1,COL1A2,COL4A1,COL4A6,COL8A1,CPNE8,CREB1,CTSB,CXCL5,DBT,DCBLD2,DPYSL3,DSE,DSP,DSTYK,DUSP19,DUSP22,EDN1,EFNA1,EFNB2,EGFL7,EXTL2,F2R,FAS,FKBP14,FOXD1,GFPT2,GOLGA8A/GOLGA8B,GRAMD3,GREM1,GXYLT1,HK2,IRS2,ITGA2,ITPK1,KIT,KRT7,K…	156
Cancer, Organismal Injury and Abnormalities	malignant neoplasm of aerodigestive tract	4.2e-05	C1orf198,CDH2,CDK6,CNN1,COL1A2,COL4A1,COL8A1,DCBLD2,DPYSL3,DSE,HK2,KIT,KRT7,MTUS1,NEFH,NPPB,PCDH10,PDGFC,RGS7,SPRY1,TACSTD2,TAGLN,TIMP3,TNC	24
Digestive System Development and Function	development of digestive system	4.47e-05	ALDH1A1,CCND2,DSP,IRS2,KIT,MAP2K4,OSR1,PDGFC,SFRP1,SNAI2,SOX9,STARD13,VCAM1,VEGFC,WNT5A	15
Embryonic Development, Organ Development, Organismal Development, Tissue Development	development of sensory organ	4.52e-05	ALDH1A1,BMP6,CCL2,COL8A1,EDN1,EFNA1,ELOVL4,FOXD1,MPP4,OSR1,RBPJ,RGS7,SHROOM4,SLC4A7,SNAI2,SOX9,VCAM1,VEGFC,WNT5A	19
Dermatological Diseases and Conditions, Organismal Injury and Abnormalities	psoriasis	4.52e-05	ANXA3,CCL2,CCND2,CNN1,COL1A2,CTSB,CXCL5,EFNB2,ITGA2,ME1,MMP1,SERPINB2,SOCS2,TAGLN,TEK,TIMP3,TNC,VCAM1,WNT5A	19
Cardiovascular System Development and Function, Organ Morphology, Organismal Development	morphology of heart ventricle	4.7e-05	CASZ1,CCND2,EDN1,EFNA1,F2R,MAP2K4,RGS2,SLCO2A1,TEK,TIMP3,VCAM1	11
Cardiovascular System Development and Function, Cell-To-Cell Signaling and Interaction	binding of endothelial cells	4.78e-05	CCL2,CDH2,F2R,ITGA2,KIT,TIMP3,VCAM1	7
Cancer, Organismal Injury and Abnormalities	cancer of cells	4.8e-05	ACAD11,C1orf198,CALD1,CASZ1,CBLB,CCL2,CDH2,CDK6,CHST15,CNN1,COL1A2,COL4A1,COL4A6,CREB1,CTSB,CXCL5,DCBLD2,DPYSL3,DSE,EFNB2,F2R,FAS,GOLGA8A/GOLGA8B,GXYLT1,IRS2,ITGA2,KIT,KRT7,MAP2K4,MMP1,MTUS1,NEFH,NKTR,NPPB,NUDT11,PALM,PCDH10,PHIP,PODXL,POLQ,PTPRM,RGS7,RHOU,RPL14,SDC1,SFRP1,SH3PXD2A,SHROOM4,SLC2A3,SLC2A6,SLCO2A1,SNAI2,SOCS2,SOX9,SPRY1,TACSTD2,TAGLN,TEK,TIMP3,TNC,TPM2,VCAM1,VEGFC,WNT5A,ZNF394	65
Cancer, Organismal Injury and Abnormalities	solid tumor of head and neck	4.82e-05	ACAD11,CASZ1,CCND2,CDK6,CHST15,CNN1,COL4A1,CREB1,DBT,DCBLD2,EFNB2,GOLGA8A/GOLGA8B,GXYLT1,HK2,IRS2,KIT,KRT7,LRRC17,MAP2K4,MMP1,MTUS1,NEFH,PCDH10,PKIA,PODXL,POLQ,PRKCH,PTPRM,RPL14,SFRP1,SH3PXD2A,SHROOM4,SLC2A3,SLC2A6,SOX9,SPRY1,TACSTD2,TAGLN,TEK,TIMP3,TNC,VCAM1,VEGFC,WNT5A	44
Connective Tissue Disorders, Organismal Injury and Abnormalities	Dupuytren contracture	4.92e-05	COL1A2,COL4A1,COL4A6,COL8A1,MMP1,TIMP3	6
Embryonic Development, Hair and Skin Development and Function, Organ Development, Organismal Development, Tissue Development	formation of skin	5.13e-05	CCND2,COL1A2,DSP,ELOVL4,ITGA2,KIT,NSDHL,PALLD,PRKCH,RBPJ,RNF144B,SH3PXD2A,SOX9,VEGFC	14
Cellular Movement	migration of melanoma cells	5.16e-05	IRS2,SNAI2,TNC,VCAM1	4
Cancer, Organismal Injury and Abnormalities	non-melanoma solid tumor	5.25e-05	ABI3BP,ACAD11,ADD3,AFP,ALDH1A1,ALPP,AMT,ANTXR2,ANXA3,ASS1,BBX,BEX1,BLZF1,BMP6,C1orf115,C1orf198,CALD1,CASZ1,CBLB,CCDC14,CCDC18,CCL2,CCND2,CDCP1,CDH2,CDK6,CEP135,CGNL1,CHST15,CNN1,COL1A2,COL4A1,COL4A6,COL8A1,CPNE8,CREB1,CTSB,CXCL5,DBT,DCBLD2,DPYSL3,DSE,DSP,DSTYK,DUSP19,DUSP22,EDN1,EFNA1,EFNB2,EGFL7,EXTL2,F2R,FAS,FKBP14,FOXD1,GFPT2,GOLGA8A/GOLGA8B,GRAMD3,GREM1,GXYLT1,HK2,IRS2,ITGA2,ITPK1,KIT,KRT7,K…	158
Cell Death and Survival	cell survival	5.27e-05	ANTXR2,ASS1,BEX3,BMP6,CBLB,CCL2,CDH2,CDK6,CREB1,CTSB,DUSP19,DUSP22,EDN1,EFNA1,EFNB2,F2R,FAS,HK2,IRS2,KIT,MAP2K4,MMP1,NEFH,PRKCH,PTPRM,SDC1,SERPINB2,SFRP1,SNAI2,SOCS2,SOX9,SPRY1,VCAM1,VEGFC,WNT5A	35
Cancer, Organismal Injury and Abnormalities	head and neck neoplasia	5.56e-05	ACAD11,ASS1,CASZ1,CCND2,CDK6,CHST15,CNN1,COL4A1,CREB1,CTSB,DBT,DCBLD2,EFNB2,GOLGA8A/GOLGA8B,GXYLT1,HK2,IRS2,KIT,KRT7,LRRC17,MAP2K4,MMP1,MTUS1,NEFH,NUDT11,PCDH10,PKIA,PODXL,POLQ,PRKCH,PTPRM,RPL14,SFRP1,SH3PXD2A,SHROOM4,SLC2A3,SLC2A6,SOX9,SPRY1,TACSTD2,TAGLN,TEK,TIMP3,TNC,VCAM1,VEGFC,WNT5A	47
Cellular Development, Cellular Growth and Proliferation, Nervous System Development and Function, Tissue Development	outgrowth of neurites	5.68e-05	BMP6,CDH2,CREB1,DPYSL3,EFNA1,EFNB2,KIT,NEFH,PALLD,PFN2,PTPRM,SOCS2,TNC,VCAM1,WNT5A	15
Post-Translational Modification	phosphorylation of protein	5.81e-05	CBLB,CCL2,CCND2,CDK6,CHST15,CREB1,EDN1,EFNA1,EFNB2,F2R,FAS,KIT,MAP2K4,MMP1,PAG1,PHIP,PRKCH,SOX9,TEK,VEGFC,WNT5A	21
Embryonic Development, Organismal Development	development of abdomen	6.05e-05	ALDH1A1,BMP6,CCND2,EFNA1,FAS,FOXD1,GREM1,IRS2,ITGA2,KIT,MAP2K4,OSR1,SFRP1,SOX9,SPRY1,STARD13,VCAM1,VEGFC,WNT5A	19
Cancer, Gastrointestinal Disease, Organismal Injury and Abnormalities	intestinal tumor	6.09e-05	ABI3BP,ADD3,AFP,ALDH1A1,AMT,ANTXR2,ANXA3,ASS1,BBX,BEX1,BLZF1,BMP6,C1orf115,CALD1,CASZ1,CBLB,CCDC14,CCDC18,CCL2,CCND2,CDCP1,CDH2,CDK6,CEP135,CGNL1,CHST15,COL1A2,COL4A1,COL4A6,COL8A1,CPNE8,CTSB,DBT,DCBLD2,DPYSL3,DSP,DSTYK,DUSP22,EFNB2,EGFL7,F2R,FAS,GFPT2,GOLGA8A/GOLGA8B,GREM1,GXYLT1,HK2,IRS2,ITGA2,ITPK1,KIT,KRT7,KRT80,LIMCH1,LRRC17,LRRFIP1,LYPD1,MACROD1,MAP2K4,MOK,MOXD1,MPP4,MTUS1,MYO1B,NCEH1,NEFH,…	125
Cancer, Organismal Injury and Abnormalities	neoplasia of carcinoma cell lines	6.14e-05	CCL2,COL4A1,MMP1,SOX9,TIMP3,VEGFC	6
Cardiovascular System Development and Function	neovascularization	6.2e-05	EFNA1,EFNB2,F2R,KIT,MFGE8,PDGFC,SFRP1,VCAM1,VEGFC	9
Skeletal and Muscular System Development and Function, Tissue Development	growth of smooth muscle	6.21e-05	CCL2,CDK6,CREB1,EDN1,EFNB2,ITGA2,LRRFIP1,MMP1,NPR3,RBPJ,SOX9,TNC	12
Cancer, Gastrointestinal Disease, Organismal Injury and Abnormalities	oral tumor	6.29e-05	CNN1,COL4A1,DCBLD2,KRT7,MTUS1,NEFH,NUDT11,PCDH10,SPRY1,TACSTD2,TAGLN,TIMP3,TNC	13
Cancer, Organismal Injury and Abnormalities, Reproductive System Disease	endometrial cancer	6.39e-05	ABI3BP,ADD3,ALDH1A1,ALPP,ANTXR2,ANXA3,BMP6,CCDC14,CCDC18,CEP135,CHST15,CNN1,COL4A6,DSP,EFNA1,FOXD1,GOLGA8A/GOLGA8B,ITGA2,KIT,KRT7,LIMCH1,LRRC17,MAP2K4,MFGE8,MMP1,MOXD1,NEFH,NKTR,NSDHL,PAG1,PALLD,PHIP,PNN,POLQ,PTPRM,QRFPR,RGS2,RGS4,RPL14,RUNDC3B,SFRP1,SH3PXD2A,SLC2A3,SOCS2,SOX9,ST6GALNAC6,TAGLN,TEK,TIMP3,TNC,TSPYL5,TUSC3,USP22,ZMAT3,ZNF549,ZNF721	56
Cellular Assembly and Organization, Cellular Function and Maintenance	organization of cytoskeleton	6.5e-05	BMP6,CALD1,CCL2,CDH2,CREB1,DPYSL3,DSP,EDN1,EFNA1,EFNB2,F2R,FAS,KIT,MAP2K4,MTUS1,MYO1B,NEFH,NTMT1,PALLD,PALM,PFN2,PHIP,PRKCH,PTPRM,RGS2,RHOU,SFRP1,SHROOM4,SOX9,TCTN1,TIMP3,TNC,VEGFC,WNT5A	34
Embryonic Development, Nervous System Development and Function, Organ Development, Organismal Development, Tissue Development, Visual System Development and Function	formation of eye	6.6e-05	ALDH1A1,BMP6,CCL2,COL8A1,EFNA1,ELOVL4,FOXD1,MPP4,RBPJ,RGS7,SHROOM4,SLC4A7,SNAI2,SOX9,VCAM1,VEGFC	16
Nervous System Development and Function	sensory system development	6.62e-05	ALDH1A1,BMP6,CCL2,COL8A1,EFNA1,ELOVL4,FOXD1,MPP4,RBPJ,RGS7,SHROOM4,SLC4A7,SNAI2,SOX9,SPRY1,VCAM1,VEGFC	17
Cell Death and Survival	cell death of lung cell lines	6.63e-05	FAS,MAP2K4,MMP1,TIMP3,WNT5A	5
Cancer, Cellular Movement, Organismal Injury and Abnormalities, Tumor Morphology	invasion of cancer cells	7.11e-05	CTSB,EDN1,F2R,ITGA2,SFRP1,SNAI2,WNT5A	7
Dermatological Diseases and Conditions, Developmental Disorder, Hereditary Disorder, Metabolic Disease, Neurological Disease, Organismal Injury and Abnormalities	cutaneous albinism	7.54e-05	KIT,SNAI2	2
Cancer, Organismal Injury and Abnormalities	growth of micrometastasis	7.54e-05	CCL2,TNC	2
Embryonic Development, Nervous System Development and Function, Organ Development, Organismal Development, Tissue Development, Visual System Development and Function	development of cornea	8.85e-05	ALDH1A1,CCL2,EFNA1,VCAM1,VEGFC	5
Connective Tissue Development and Function, Skeletal and Muscular System Development and Function, Tissue Development	cartilage development	8.97e-05	CREB1,DSE,EDN1,EXTL2,RBPJ,SNAI2,SOX9,WNT5A	8
Cellular Assembly and Organization, Cellular Function and Maintenance	organization of cytoplasm	9.24e-05	BLZF1,BMP6,CALD1,CCL2,CDH2,CREB1,DPYSL3,DSP,EDN1,EFNA1,EFNB2,F2R,FAS,KIT,MAP2K4,MTUS1,MYO1B,NEFH,NTMT1,PALLD,PALM,PFN2,PHIP,PRKCH,PTPRM,RGS2,RHOU,SFRP1,SHROOM4,SOX9,TCTN1,TIMP3,TNC,USO1,VEGFC,WNT5A	36
Cancer, Organismal Injury and Abnormalities	upper aerodigestive tract carcinoma	9.53e-05	C1orf198,CDH2,CDK6,CNN1,COL1A2,COL8A1,DCBLD2,DPYSL3,DSE,HK2,KIT,KRT7,NEFH,NPPB,PCDH10,PDGFC,RGS7,SPRY1,TACSTD2,TAGLN,TIMP3,TNC	22
Nervous System Development and Function	development of central nervous system	9.65e-05	CCND2,CDH2,CDK6,COL4A1,CREB1,EFNA1,FOXD1,HOXB8,IRS2,MAP2K4,NEFH,PDGFC,RBPJ,SHROOM4,SLC4A7,SOX9,TCTN1,TNC,VEGFC,WNT5A	20
Dermatological Diseases and Conditions, Developmental Disorder, Organismal Injury and Abnormalities	congenital anomaly of skin	9.73e-05	COL1A2,DSE,DSP,ELOVL4,FKBP14,KIT,MMP1,RBPJ,SNAI2	9
Cancer, Organismal Injury and Abnormalities	papillary adenocarcinoma	0.000102	BMP6,CREB1,EFNB2,F2R,KIT,KRT7,RNF144B,SFRP1,TEK,TIMP3,WNT5A	11
Hematological System Development and Function, Immune Cell Trafficking, Inflammatory Response, Tissue Development	accumulation of phagocytes	0.000102	CCL2,EDN1,F2R,FAS,ITGA2,KIT,VCAM1,VEGFC	8
Carbohydrate Metabolism	synthesis of carbohydrate	0.000106	ALDH1A1,CCL2,CHST15,DSE,EDN1,EXTL2,F2R,FAS,IRS2,KIT,RGS2,RGS4,SFRP1,ST6GALNAC6,VEGFC	15
Cell-To-Cell Signaling and Interaction, Cellular Compromise, Tumor Morphology	adhesion of tumor cells	0.000106	CCL2,CDH2,ITGA2,SDC1,VCAM1	5
Cancer, Organismal Injury and Abnormalities	fibromatosis	0.000108	ANTXR2,CCND2,COL1A2,COL4A1,COL4A6,COL8A1,KIT	7
Cellular Development, Cellular Growth and Proliferation	cell proliferation of tumor cell lines	0.000114	AFP,ALDH1A1,BMP6,CASZ1,CCL2,CCND2,CDCP1,CDK6,CNN1,CREB1,CTSB,DUSP19,EDN1,EFNA1,FAS,HK2,IRS2,ITGA2,KIT,MAP2K4,MMP1,MTUS1,PDGFC,PEG10,PHIP,PRKCH,SERPINB2,SFRP1,SNAI2,SOX9,STARD13,TACSTD2,TEK,TIMP3,TNC,VCAM1,VEGFC,WNT5A	38
Cancer, Organismal Injury and Abnormalities	invasive carcinoma	0.000116	CALD1,CDK6,CNN1,COL1A2,DSE,FAS,GREM1,KIT,MFGE8,PALLD,TAGLN,TNC	12
Cancer, Organismal Injury and Abnormalities	epithelial cancer	0.000116	ABI3BP,ACAD11,ADD3,AFP,ALDH1A1,ALPP,AMT,ANTXR2,ANXA3,ASS1,BBX,BEX1,BLZF1,BMP6,C1orf198,CALD1,CASZ1,CBLB,CCDC14,CCDC18,CCL2,CCND2,CDCP1,CDH2,CDK6,CEP135,CGNL1,CHST15,CNN1,COL1A2,COL4A1,COL4A6,COL8A1,CPNE8,CREB1,CTSB,CXCL5,DBT,DCBLD2,DPYSL3,DSE,DSP,DSTYK,DUSP19,DUSP22,EDN1,EFNA1,EFNB2,EGFL7,EXTL2,F2R,FAS,FKBP14,FOXD1,GFPT2,GOLGA8A/GOLGA8B,GRAMD3,GREM1,GXYLT1,HK2,IRS2,ITGA2,ITPK1,KIT,KRT7,KRT80,LIMC…	154
Cancer, Organismal Injury and Abnormalities, Tumor Morphology	invasion of malignant tumor	0.00012	CCL2,CTSB,EDN1,F2R,ITGA2,SFRP1,SNAI2,WNT5A	8
Cell-To-Cell Signaling and Interaction	binding of cells	0.000124	CBLB,CCL2,CDH2,DSE,F2R,FAS,ITGA2,KIT,MFGE8,NPPB,PTPRM,SDC1,ST6GALNAC6,TIMP3,TNC,VCAM1	16
Cell-To-Cell Signaling and Interaction, Cellular Growth and Proliferation	stimulation of cells	0.000125	BMP6,CCL2,CCND2,CDH2,CXCL5,EDN1,EFNB2,FAS,PDGFC,SLC2A3,SPRY1,WNT5A	12
Cell-To-Cell Signaling and Interaction	activation of connective tissue cells	0.000125	EDN1,GREM1,MMP1,NPPB,PALLD,PDGFC,VCAM1,WNT5A	8
Cardiovascular System Development and Function, Organ Development	growth of heart	0.000126	CASZ1,CCND2,EDN1,KIT,NPPB,RBPJ,RGS4	7
Cancer, Organismal Injury and Abnormalities	breast or colorectal cancer	0.000131	ADD3,ALDH1A1,ANTXR2,ANXA3,ASS1,BEX1,BLZF1,BMP6,C1orf115,C1orf198,CALD1,CASZ1,CCDC18,CCL2,CCND2,CDCP1,CDH2,CDK6,CNN1,COL1A2,COL4A1,COL4A6,COL8A1,CPNE8,CTSB,DSE,DSP,DSTYK,DUSP22,EDN1,EFNB2,EGFL7,ELOVL6,F2R,FAS,GFPT2,GREM1,GXYLT1,IRS2,ITGA2,KIT,KRT7,KRT80,LIMCH1,LRRC17,LRRFIP1,LYPD1,MAP2K4,MMP1,MOK,MOXD1,MPP4,MTUS1,NCEH1,NEFH,NKTR,NPPB,NPR3,NUDT11,OSR1,PAG1,PALLD,PALM,PCDH10,PFN2,PLSCR4,POLQ,PRDX5,P…	98
Cardiovascular System Development and Function, Cellular Movement	cell movement of endothelial cell lines	0.000132	CDH2,CTSB,CXCL5,EFNA1,RGS4,TNC,VEGFC	7
Cancer, Gastrointestinal Disease, Organismal Injury and Abnormalities	oral cancer	0.000134	CNN1,COL4A1,DCBLD2,KRT7,MTUS1,PCDH10,SPRY1,TACSTD2,TAGLN,TIMP3,TNC	11
Cellular Movement	cell movement of leukemia cell lines	0.000136	CCL2,F2R,KIT,RHOU,SNAI2,TNC,VCAM1,WNT5A	8
Carbohydrate Metabolism	metabolism of carbohydrate	0.000137	ALDH1A1,CCL2,CHST15,CTSB,DSE,EDN1,EXTL2,F2R,FAS,GFPT2,HK2,IRS2,KIT,RGS2,RGS4,SFRP1,SLC35A3,ST6GALNAC6,VEGFC	19
Cancer, Organismal Injury and Abnormalities, Respiratory Disease	pulmonary metastasis	0.000139	CCL2,CTSB,DPYSL3,EGFL7,KIT,VEGFC,WNT5A	7
Cancer, Gastrointestinal Disease, Organismal Injury and Abnormalities	intestinal cancer	0.000152	ABI3BP,ADD3,AFP,ALDH1A1,AMT,ANTXR2,ANXA3,ASS1,BBX,BEX1,BLZF1,BMP6,C1orf115,CALD1,CASZ1,CBLB,CCDC14,CCDC18,CCL2,CCND2,CDCP1,CDH2,CDK6,CEP135,CGNL1,CHST15,COL1A2,COL4A1,COL4A6,COL8A1,CPNE8,CTSB,DBT,DCBLD2,DPYSL3,DSP,DSTYK,DUSP22,EFNB2,EGFL7,F2R,FAS,GFPT2,GOLGA8A/GOLGA8B,GXYLT1,HK2,IRS2,ITGA2,ITPK1,KIT,KRT7,KRT80,LIMCH1,LRRC17,LRRFIP1,LYPD1,MACROD1,MAP2K4,MOK,MOXD1,MPP4,MTUS1,MYO1B,NCEH1,NEFH,NKTR,N…	123
Organismal Injury and Abnormalities	nodule	0.000154	ALDH1A1,ANXA3,BMP6,CTSB,PRDX5,WNT5A	6
Cancer, Gastrointestinal Disease, Organismal Injury and Abnormalities	large intestine neoplasm	0.000158	ABI3BP,ADD3,AFP,ALDH1A1,ANTXR2,ANXA3,ASS1,BBX,BEX1,BLZF1,BMP6,C1orf115,CALD1,CASZ1,CBLB,CCDC14,CCDC18,CCL2,CCND2,CDCP1,CDH2,CDK6,CEP135,CGNL1,CHST15,COL1A2,COL4A1,COL4A6,COL8A1,CPNE8,CTSB,DBT,DCBLD2,DPYSL3,DSP,DSTYK,DUSP22,EFNB2,EGFL7,F2R,FAS,GFPT2,GOLGA8A/GOLGA8B,GXYLT1,HK2,IRS2,ITGA2,ITPK1,KIT,KRT7,KRT80,LIMCH1,LRRC17,LRRFIP1,LYPD1,MACROD1,MAP2K4,MOK,MOXD1,MPP4,MTUS1,MYO1B,NCEH1,NEFH,NKTR,NPR3,…	123
Embryonic Development, Organismal Development, Tissue Development	growth of embryonic tissue	0.000161	CDK6,EDN1,F2R,GREM1,IRS2,KIT,MFGE8,SOX9,TNC,VEGFC,WNT5A	11
Cancer, Organismal Injury and Abnormalities, Reproductive System Disease	female genital tract adenocarcinoma	0.000166	ABI3BP,ACAD11,ADD3,ALDH1A1,ALPP,ANXA3,BMP6,CASZ1,CCDC14,CCDC18,CDH2,CEP135,CHST15,CNN1,COL1A2,COL4A6,DSE,DSP,EFNA1,F2R,FAS,FOXD1,GOLGA8A/GOLGA8B,IRS2,ITGA2,KIT,KRT7,LIMCH1,LRRC17,MAP2K4,MFGE8,MMP1,MOXD1,NEFH,NKTR,NSDHL,PAG1,PALLD,PHIP,PNN,PODXL,POLQ,PTPRM,QRFPR,RGS2,RGS4,RNF144B,RPL14,RUNDC3B,SFRP1,SH3PXD2A,SLC2A3,SNAI2,SOCS2,SOX9,ST6GALNAC6,TEK,TIMP3,TNC,TPM2,TUSC3,USP22,ZMAT3,ZNF549,ZNF721	65
Cardiovascular System Development and Function, Cell Morphology, Cellular Development, Organismal Development, Tissue Development	tubulation of endothelial cells	0.000168	EDN1,EFNB2,SNAI2,STARD13,TEK,TIMP3,VEGFC	7
Cancer, Organismal Injury and Abnormalities	invasion of tissue	0.000175	ALDH1A1,CCL2,EDN1,FAS,MMP1,PFN2,RGS4,TIMP3,VEGFC	9
Cellular Growth and Proliferation, Tissue Development	generation of cells	0.000177	BMP6,CALD1,CBLB,CCL2,CDH2,CDK6,COL4A1,CREB1,CTSB,CXCL5,DPYSL3,EDN1,EFNA1,EFNB2,EGFL7,F2R,FAS,GREM1,IRS2,ITGA2,KIT,MAP2K4,MFGE8,MMP1,NEFH,PAG1,PALLD,PALM,PDGFC,PFN2,PRKCH,PTPRM,RBPJ,RGS2,SFRP1,SH3PXD2A,SNAI2,SOCS2,SOX9,TEK,TNC,VCAM1,VEGFC,WNT5A	44
Cancer, Organismal Injury and Abnormalities	adenoma	0.000181	ANXA3,ASS1,C1orf115,CDH2,CTSB,F2R,KIT,KRT7,MAP2K4,NTMT1,PAG1,POLQ,PTPRM,RNF144B,SNAI2,SOX9,TIMP3,VCAM1	18
Cardiovascular System Development and Function, Cellular Movement	movement of vascular endothelial cells	0.000181	EDN1,EFNA1,EFNB2,F2R,ITGA2,OSR1,SNAI2,STARD13,VEGFC	9
Cellular Movement	migration of leukemia cell lines	0.000184	CCL2,F2R,RHOU,TNC,VCAM1,WNT5A	6
Cellular Development, Cellular Growth and Proliferation, Embryonic Development, Organismal Development, Tissue Development	proliferation of mesenchymal cells	0.000184	CDK6,EDN1,IRS2,MFGE8,SOX9,WNT5A	6
Cell Death and Survival	cell viability	0.000186	ANTXR2,ASS1,BMP6,CCL2,CDH2,CDK6,CREB1,CTSB,DUSP19,DUSP22,EDN1,EFNA1,F2R,FAS,HK2,IRS2,KIT,MAP2K4,MMP1,NEFH,PRKCH,PTPRM,SDC1,SERPINB2,SFRP1,SNAI2,SOCS2,SOX9,SPRY1,VCAM1,VEGFC,WNT5A	32
Cellular Development, Tissue Development	differentiation of epithelial tissue	0.000198	BMP6,COL4A1,DSP,EDN1,KIT,OSR1,PRKCH,RBPJ,RNF144B,SH3PXD2A,SOX9,TAGLN,VEGFC	13
Cancer, Organismal Injury and Abnormalities, Reproductive System Disease	invasive breast cancer	0.000202	CALD1,CDK6,CNN1,COL1A2,DSE,FAS,GREM1,PALLD,TAGLN,TNC	10
Cell Death and Survival, Organismal Injury and Abnormalities	cell death of epithelial cells	0.000203	ALDH1A1,BMP6,CDH2,CDK6,CTSB,EDN1,EFNB2,ELOVL4,FAS,HK2,MAP2K4,RFXANK,RGS4,SFRP1,SLC25A4,TIMP3	16
Cardiovascular Disease, Cardiovascular System Development and Function, Connective Tissue Disorders, Organ Morphology, Organismal Development, Organismal Injury and Abnormalities, Tissue Morphology	abnormal morphology of pericardium	0.000206	CDH2,EFNB2,F2R,OSR1,TEK,VCAM1	6
Cancer, Gastrointestinal Disease, Organismal Injury and Abnormalities	malignant neoplasm of large intestine	0.000216	ABI3BP,ADD3,AFP,ALDH1A1,ANTXR2,ANXA3,ASS1,BBX,BEX1,BLZF1,BMP6,C1orf115,CALD1,CASZ1,CBLB,CCDC14,CCDC18,CCL2,CCND2,CDCP1,CDH2,CDK6,CEP135,CGNL1,CHST15,COL1A2,COL4A1,COL4A6,COL8A1,CPNE8,CTSB,DBT,DCBLD2,DPYSL3,DSP,DSTYK,DUSP22,EFNB2,EGFL7,F2R,FAS,GFPT2,GOLGA8A/GOLGA8B,GXYLT1,HK2,IRS2,ITGA2,ITPK1,KIT,KRT7,KRT80,LIMCH1,LRRC17,LRRFIP1,LYPD1,MACROD1,MAP2K4,MOK,MOXD1,MPP4,MTUS1,MYO1B,NCEH1,NEFH,NKTR,NPR3,…	122
Cell-To-Cell Signaling and Interaction	adhesion of connective tissue cells	0.000216	CCL2,CDH2,EFNA1,EFNB2,PALLD,TNC,VCAM1,VEGFC	8
Cancer, Organismal Injury and Abnormalities	fibrous tissue tumor	0.000224	ANTXR2,CCND2,COL1A2,COL4A1,COL4A6,COL8A1,KIT,VEGFC	8
Embryonic Development	condensation of mesenchyme	0.000225	SOX9,SPRY1	2
Cell Morphology, Nervous System Development and Function	contraction of stellate cells	0.000225	EDN1,ITGA2	2
Cellular Movement	invasion of breast cancer cell lines	0.000225	BMP6,CTSB,CXCL5,EDN1,FAS,IRS2,MMP1,PALLD,PODXL,SNAI2,TNC	11
Cell-To-Cell Signaling and Interaction	adhesion of leukemia cell lines	0.000231	CCL2,EGFL7,RHOU,SERPINB2,TNC,VCAM1	6
Digestive System Development and Function, Gastrointestinal Disease, Hepatic System Development and Function, Hepatic System Disease, Inflammatory Disease, Inflammatory Response, Organ Development, Organismal Injury and Abnormalities, Psychological Disorders	alcoholic hepatitis	0.000236	ALPP,CCL2,CXCL5,FAS	4
Cellular Development, Cellular Growth and Proliferation, Hematological System Development and Function, Hematopoiesis, Lymphoid Tissue Structure and Development, Tissue Development	development of leukocytes	0.000238	CBLB,CCL2,CDK6,CREB1,CXCL5,EFNA1,EFNB2,FAS,GREM1,KIT,MAP2K4,MFGE8,PAG1,PRKCH,RBPJ,SFRP1,SNAI2,SOCS2,WNT5A	19
Cancer, Organismal Injury and Abnormalities, Tumor Morphology	progression of carcinoma	0.000239	ANXA3,CDK6,COL1A2,TACSTD2,TNC	5
Cancer, Cellular Development, Cellular Growth and Proliferation, Organismal Injury and Abnormalities, Tumor Morphology	proliferation of cancer cells	0.000239	CTSB,EDN1,EFNA1,F2R,GREM1,KIT,PEG10,SFRP1,SNAI2,TUSC3,USO1,VEGFC,WNT5A	13
Cell Death and Survival, Organismal Injury and Abnormalities	apoptosis of epithelial cells	0.000261	ALDH1A1,BMP6,CDH2,CDK6,CTSB,EDN1,EFNB2,FAS,MAP2K4,SFRP1,TIMP3	11
Cellular Development, Cellular Growth and Proliferation, Organ Development, Skeletal and Muscular System Development and Function, Tissue Development	proliferation of smooth muscle cells	0.000261	CCL2,CDK6,CREB1,EDN1,EFNB2,ITGA2,LRRFIP1,MMP1,NPR3,RBPJ,TNC	11
Cell Death and Survival	apoptosis of osteoblasts	0.000264	CREB1,EFNB2,FAS,SFRP1	4
Organ Morphology, Reproductive System Development and Function, Tissue Development	involution of mammary gland	0.000264	CCND2,LBH,MFGE8,TIMP3	4
Cardiovascular System Development and Function, Embryonic Development, Organ Development, Organismal Development, Tissue Development	cardiogenesis	0.00028	CASZ1,CCND2,DSP,EDN1,EFNA1,KIT,NPPB,OSR1,PDGFC,RBPJ,RGS2,RGS4,SOX9,TEK,VCAM1,WNT5A	16
Cellular Movement	transmigration of cells	0.000298	ALPP,CCL2,COL4A1,CXCL5,EFNB2,TIMP3,TNC,VCAM1	8
Cancer, Organismal Injury and Abnormalities	upper aero-digestive squamous cell carcinoma	0.000299	C1orf198,CDH2,CNN1,DCBLD2,DPYSL3,DSE,NEFH,NPPB,PCDH10,SPRY1,TACSTD2,TAGLN,TIMP3	13
Cellular Movement	cell movement of myeloid cells	0.000304	ALPP,CCL2,COL4A1,CTSB,CXCL5,EDN1,F2R,FAS,GREM1,KIT,NPPB,SDC1,SFRP1,TIMP3,VCAM1,VEGFC,WNT5A	17
Cancer, Organismal Injury and Abnormalities, Respiratory Disease	advanced lung cancer	0.000308	CCL2,CDK6,CTSB,DPYSL3,EGFL7,FAS,KIT,VEGFC,WNT5A	9
Cardiovascular Disease, Cardiovascular System Development and Function	abnormal morphology of cardiovascular system	0.000309	ADD3,CCND2,CDH2,CDK6,COL8A1,DCBLD2,EDN1,EFNA1,EFNB2,ELOVL4,F2R,OSR1,RBPJ,SLCO2A1,TEK,TIMP3,VCAM1	17
Cancer, Gastrointestinal Disease, Organismal Injury and Abnormalities	gastrointestinal carcinoma	0.00031	ABI3BP,ADD3,AFP,ALDH1A1,AMT,ANTXR2,ANXA3,ASS1,BBX,BEX1,BLZF1,C1orf198,CALD1,CASZ1,CBLB,CCDC14,CCDC18,CCND2,CDCP1,CDH2,CDK6,CEP135,CGNL1,CHST15,CNN1,COL1A2,COL4A1,COL4A6,COL8A1,CPNE8,CTSB,DBT,DCBLD2,DPYSL3,DSE,DSP,DSTYK,DUSP22,EFNB2,FAS,GFPT2,GOLGA8A/GOLGA8B,GXYLT1,HK2,IRS2,ITGA2,ITPK1,KIT,KRT7,KRT80,LIMCH1,LRRC17,LRRFIP1,LYPD1,MACROD1,MAP2K4,MOXD1,MPP4,MTUS1,MYO1B,NCEH1,NEFH,NKTR,NPPB,NPR3,NUDT11…	121
Cardiovascular System Development and Function, Embryonic Development, Nervous System Development and Function, Organ Development, Organismal Development, Tissue Development, Visual System Development and Function	angiogenesis of cornea	0.000326	CCL2,EFNA1,VCAM1,VEGFC	4
Cellular Function and Maintenance	elimination of cells	0.000326	CCL2,FAS,KIT,RBPJ	4
Cancer, Cellular Movement, Organismal Injury and Abnormalities	invasion of endothelial cells	0.000326	EDN1,RGS4,TIMP3,VEGFC	4
Embryonic Development, Nervous System Development and Function, Organ Development, Organismal Development, Tissue Development	formation of brain	0.000329	CCND2,CDH2,CDK6,COL4A1,CREB1,EFNA1,FOXD1,IRS2,MAP2K4,NEFH,SHROOM4,SLC4A7,TCTN1,TNC,VEGFC,WNT5A	16
Cancer, Neurological Disease, Organismal Injury and Abnormalities	gliomatosis	0.000332	ALDH1A1,CALD1,CCND2,COL1A2,COL4A1,DBT,FAS,GXYLT1,HK2,KIT,LRRC17,NEFH,PALLD,PDGFC,POLQ,PRKCH,SFRP1,SNAI2,SOX9,TAGLN,TEK,TNC,TSPYL5,TUSC3,VCAM1,WNT5A	26
Cardiovascular System Development and Function, Cellular Growth and Proliferation, Organ Development	proliferation of heart cells	0.000334	CASZ1,EDN1,KIT,NPPB,RBPJ,RGS4	6
Cell Morphology	morphology of leukemia cell lines	0.000335	FAS,TNC,VCAM1	3
Cellular Movement, Hematological System Development and Function, Immune Cell Trafficking	transmigration of leukocytes	0.000336	ALPP,CCL2,COL4A1,CXCL5,EFNB2,TIMP3,VCAM1	7
Cellular Movement	transmigration of myeloid cells	0.00034	ALPP,CCL2,CXCL5,TIMP3,VCAM1	5
Cardiovascular System Development and Function, Tissue Morphology	permeability of blood vessel	0.000351	CREB1,F2R,MFGE8,NPPB,TEK,VEGFC	6
Cell Morphology	morphology of tumor cell lines	0.000356	CDCP1,FAS,PRKCH,SNAI2,SOX9,STARD13,TIMP3,TNC,VCAM1,WNT5A	10
Cancer, Organismal Injury and Abnormalities, Reproductive System Disease	Peyronie disease	0.000361	COL1A2,COL4A1,COL4A6,COL8A1	4
Connective Tissue Disorders, Organismal Injury and Abnormalities	advanced Dupuytren contracture	0.000361	COL1A2,COL4A1,COL4A6,COL8A1	4
Endocrine System Disorders, Organismal Injury and Abnormalities	benign thyroid nodule	0.000361	ALDH1A1,ANXA3,CTSB,PRDX5	4
Cell-To-Cell Signaling and Interaction	aggregation of cells	0.000366	CBLB,CDH2,CREB1,EFNB2,EGFL7,F2R,ITGA2,KIT,MMP1,PCDH10,VCAM1,WNT5A	12
Cardiovascular Disease, Cardiovascular System Development and Function, Organ Morphology, Organismal Development, Organismal Injury and Abnormalities	abnormal morphology of heart	0.000379	CCND2,CDH2,CDK6,EDN1,EFNA1,EFNB2,F2R,OSR1,RBPJ,SLCO2A1,TEK,TIMP3,VCAM1	13
Cardiovascular System Development and Function	morphology of vasculature	0.000386	ANTXR2,CCL2,CNN1,CREB1,DCBLD2,EDN1,EFNB2,F2R,RBPJ,RGS2,SLC4A7,TEK,TIMP3	13
Cancer, Organismal Injury and Abnormalities	metastasis of carcinoma cell lines	0.000398	CCL2,COL4A1,MMP1,VEGFC	4
Cancer, Organismal Injury and Abnormalities	benign connective or soft tissue neoplasm	0.000402	ALDH1A1,ANTXR2,CCND2,COL1A2,COL4A1,COL4A6,COL8A1,FAS,KIT,PKIA,SFRP1,TEK,TNC	13
Cellular Development, Cellular Growth and Proliferation, Embryonic Development, Nervous System Development and Function, Organismal Development, Tissue Development	development of neural crest cells	0.000404	EDN1,SNAI2,SOX9	3
Cellular Movement, Reproductive System Development and Function	cell movement of breast cell lines	0.000407	CBLB,CDCP1,ITGA2,PALLD,SDC1,SNAI2	6
Cellular Movement, Immune Cell Trafficking	leukocyte migration	0.000421	ALPP,CBLB,CCL2,COL4A1,CTSB,CXCL5,EDN1,EFNB2,EGFL7,F2R,FAS,GREM1,ITGA2,KIT,MMP1,NPPB,SDC1,SFRP1,TIMP3,TNC,VCAM1,VEGFC,WNT5A	23
Cell Death and Survival	apoptosis of lung cell lines	0.000438	FAS,MMP1,TIMP3,WNT5A	4
Cell Signaling, Molecular Transport, Vitamin and Mineral Metabolism	mobilization of Ca2+	0.000441	CBLB,CCL2,CXCL5,EDN1,F2R,FAS,KIT,PAG1,RGS17,RGS4,RGS7,WNT5A	12
Cancer, Organismal Injury and Abnormalities	invasion of epithelial tissue	0.000442	EDN1,MMP1,RGS4,TIMP3,VEGFC	5
Organismal Development	development of genitourinary system	0.000443	ALDH1A1,BMP6,CCND2,CDK6,CREB1,EFNA1,F2R,FOXD1,GREM1,IRS2,ITGA2,KIT,LBH,MFGE8,OSR1,PEG10,RBPJ,SFRP1,SNAI2,SOCS2,SOX9,SPRY1,TIMP3,VCAM1,WNT5A	25
Cancer, Cell Death and Survival, Organismal Injury and Abnormalities, Tumor Morphology	apoptosis of mesothelioma cells	0.000448	KIT,SNAI2	2
Cellular Development	branching of epithelial cell lines	0.000448	ITGA2,MFGE8	2
Lipid Metabolism, Molecular Transport, Small Molecule Biochemistry	localization of ganglioside	0.000448	ALPP,FAS	2
Organ Development	remodeling of myocardium	0.000448	KIT,MMP1	2
Cell Morphology	shape change of skin cell lines	0.000448	ITGA2,PRKCH	2
Cancer, Organismal Injury and Abnormalities, Reproductive System Disease	invasive breast carcinoma	0.000449	CALD1,CDK6,CNN1,COL1A2,DSE,GREM1,PALLD,TAGLN,TNC	9
Cardiovascular Disease, Organismal Injury and Abnormalities	occlusion of artery	0.000458	ACAT2,CBLB,CCL2,CDCP1,EDN1,F2R,GREM1,LRRC17,MFGE8,NCEH1,NPPB,NPR3,PRKCH,PTPRM,TIMP3,VCAM1	16
Cancer, Hematological Disease, Organismal Injury and Abnormalities	hematological neoplasia	0.00046	ABI3BP,ACAD11,ALDH1A1,ALPP,BMP6,CALD1,CBLB,CCL2,CCND2,CDCP1,CDK6,CHST15,COL1A2,COL4A1,COL4A6,DCBLD2,DSP,EDN1,EFNB2,EGFL7,EXTL2,FAS,GOLGA8A/GOLGA8B,IRS2,KIT,LRRFIP1,MAP2K4,MMP1,MTUS1,NKTR,PAG1,PCDH10,PDGFC,PEG10,PHIP,POLQ,RHOU,RUNDC3B,SAPCD2,SDC1,SERPINB2,SHROOM4,SNAI2,SOCS2,TEK,TNC,TPM2,USP22,VCAM1,VEGFC	50
Cellular Development, Embryonic Development, Hair and Skin Development and Function, Organ Development, Organismal Development, Tissue Development	differentiation of skin	0.000461	DSP,KIT,PRKCH,RBPJ,RNF144B,SH3PXD2A,SOX9,VEGFC	8
Cellular Movement	invasion of carcinoma cell lines	0.000462	CDH2,CTSB,DSE,DSP,MAP2K4,MTUS1,TIMP3,VEGFC,WNT5A	9
Cellular Development, Cellular Growth and Proliferation, Hematological System Development and Function, Hematopoiesis, Tissue Development	development of blood cells	0.000476	CBLB,CCL2,CDK6,CREB1,CXCL5,EFNA1,EFNB2,FAS,GREM1,KIT,MAP2K4,MFGE8,PAG1,PRKCH,RBPJ,SFRP1,SNAI2,SOCS2,TEK,WNT5A	20
Cancer, Organismal Injury and Abnormalities	head and neck carcinoma	0.00048	ACAD11,CASZ1,CHST15,CNN1,COL4A1,CREB1,DCBLD2,EFNB2,GOLGA8A/GOLGA8B,GXYLT1,KIT,KRT7,MAP2K4,MTUS1,NEFH,PCDH10,PODXL,POLQ,PTPRM,RPL14,SH3PXD2A,SHROOM4,SLC2A6,SOX9,SPRY1,TACSTD2,TAGLN,TEK,TIMP3,TNC,WNT5A	31
Hematological System Development and Function, Tissue Development	accumulation of myeloid cells	0.000491	CCL2,EDN1,F2R,FAS,ITGA2,KIT,VCAM1,VEGFC	8
Cardiovascular System Development and Function, Organismal Development	vascularization of absolute anatomical region	0.000497	F2R,KIT,MFGE8,PDGFC,SFRP1,VCAM1,VEGFC	7
Cancer, Organismal Injury and Abnormalities	genitourinary carcinoma	0.000503	ABI3BP,ACAD11,ADD3,ALPP,ANTXR2,ANXA3,BMP6,CASZ1,CCDC14,CCDC18,CCL2,CDH2,CEP135,CHST15,COL1A2,COL4A6,CPNE8,CTSB,DSE,DSP,DUSP19,EXTL2,F2R,FAS,GOLGA8A/GOLGA8B,GREM1,GXYLT1,IRS2,ITGA2,KIT,KRT7,KRT80,LIMCH1,MAP2K4,MCMDC2,ME1,MFGE8,MMP1,MTUS1,NEFH,NKTR,NSDHL,PAG1,PALLD,PHIP,PNN,PODXL,POLQ,PRKCH,PTPRM,QRFPR,RGS4,RNF144B,RPL14,RUNDC3B,SERPINB2,SFRP1,SH3PXD2A,SHROOM4,SLC2A3,SLC2A6,SLCO2A1,SNAI2,SOCS2,SOX9…	79
Cardiovascular Disease, Cardiovascular System Development and Function, Organ Morphology, Organismal Development, Organismal Injury and Abnormalities	abnormal morphology of heart ventricle	0.000523	CCND2,EDN1,EFNA1,F2R,SLCO2A1,TEK,TIMP3,VCAM1	8
Cell-To-Cell Signaling and Interaction, Cellular Compromise, Tumor Morphology	adhesion of cancer cells	0.000527	CCL2,CDH2,ITGA2,VCAM1	4
Connective Tissue Disorders, Developmental Disorder, Neurological Disease, Organismal Injury and Abnormalities, Skeletal and Muscular Disorders	spina bifida	0.000527	ALDH1A1,CCL2,F2R,PDGFC	4
Cellular Development, Connective Tissue Development and Function, Tissue Development	differentiation of fibroblasts	0.000532	CCL2,CREB1,EDN1,F2R,IRS2	5
Cellular Development, Connective Tissue Development and Function, Skeletal and Muscular System Development and Function, Tissue Development	differentiation of chondrocytes	0.00054	BMP6,GREM1,OSR1,SNAI2,SOX9,WNT5A	6
Cellular Development, Connective Tissue Development and Function, Tissue Development	differentiation of adipocytes	0.000558	CREB1,EDN1,IRS2,MMP1,PEG10,RGS2,SFRP1,SNAI2,TIMP3,WNT5A	10
Cancer, Gastrointestinal Disease, Organismal Injury and Abnormalities	digestive organ tumor	0.00056	ABI3BP,ADD3,AFP,ALDH1A1,ALPP,AMT,ANTXR2,ANXA3,ASS1,BBX,BEX1,BLZF1,BMP6,C1orf115,C1orf198,CALD1,CASZ1,CBLB,CCDC14,CCDC18,CCL2,CCND2,CDCP1,CDH2,CDK6,CEP135,CGNL1,CHST15,CNN1,COL1A2,COL4A1,COL4A6,COL8A1,CPNE8,CREB1,CTSB,CXCL5,DBT,DCBLD2,DPYSL3,DSE,DSP,DSTYK,DUSP22,EFNB2,EGFL7,EXTL2,F2R,FAS,FKBP14,GFPT2,GOLGA8A/GOLGA8B,GRAMD3,GREM1,GXYLT1,HK2,IRS2,ITGA2,ITPK1,KIT,KRT7,KRT80,LIMCH1,LRRC17,LRRFIP1,LYPD…	144
Post-Translational Modification	activation of protein	0.000565	CCL2,CTSB,FAS,GREM1,KIT	5
Cell-mediated Immune Response, Cellular Development, Cellular Function and Maintenance, Cellular Growth and Proliferation, Embryonic Development, Hematological System Development and Function, Hematopoiesis, Lymphoid Tissue Structure and Development, Organ Development, Organismal Development, Tissue Development	T cell development	0.000567	CBLB,CDK6,CREB1,CXCL5,EFNA1,EFNB2,FAS,KIT,MAP2K4,PAG1,PRKCH,RBPJ,SFRP1,SNAI2,SOCS2,WNT5A	16
Cancer, Cellular Growth and Proliferation, Organismal Functions, Organismal Injury and Abnormalities, Tumor Morphology	inhibition of tumor cells	0.000568	HK2,MAP2K4,SDC1	3
Cell Death and Survival	cell death of blood cells	0.000568	AFP,ANTXR2,CCL2,CCND2,CREB1,CTSB,EFNA1,F2R,FAS,IRS2,KIT,MAP2K4,NCEH1,NPPB,PALLD,PDGFC,SERPINB2,SNAI2,WNT5A	19
Cell Death and Survival	cell death of carcinoma cell lines	0.000569	CCND2,CDCP1,COL4A1,CREB1,CTSB,DSP,FAS,HK2,MAP2K4,MTUS1,SFRP1	11
Molecular Transport, Nucleic Acid Metabolism, Small Molecule Biochemistry	concentration of cyclic GMP	0.000576	EDN1,F2R,NPPB,WNT5A	4
Cell Death and Survival	apoptosis of carcinoma cell lines	0.000599	CDCP1,COL4A1,CREB1,CTSB,DSP,FAS,HK2,MAP2K4,MTUS1,SFRP1	10
Cellular Development, Cellular Growth and Proliferation, Connective Tissue Development and Function, Tissue Development	cell proliferation of fibroblasts	0.000619	CCL2,CCND2,CDK6,CREB1,CTSB,EDN1,FAS,NPPB,NPR3,PDGFC,SFRP1,WNT5A	12
Cell-To-Cell Signaling and Interaction, Hair and Skin Development and Function	adhesion of epithelial cell lines	0.000628	ITGA2,PNN,TIMP3,VCAM1	4
Cellular Movement, Hematological System Development and Function, Immune Cell Trafficking, Inflammatory Response	transmigration of monocytes	0.000628	CCL2,COL4A1,TIMP3,VCAM1	4
Cellular Development, Tissue Development	differentiation of epithelial cells	0.000633	COL4A1,DSP,EDN1,KIT,OSR1,PRKCH,RBPJ,RNF144B,SH3PXD2A,SOX9,TAGLN	11
Cell-To-Cell Signaling and Interaction, Cellular Assembly and Organization, Cellular Function and Maintenance	assembly of intercellular junctions	0.000643	CDH2,COL4A1,CREB1,DSP,F2R,NDFIP2,PALM,RGS2,TNC,WNT5A	10
Cancer, Organismal Injury and Abnormalities	growth of secondary tumor	0.000664	CCL2,MMP1,TNC	3
Tissue Morphology	quantity of cells	0.000666	ADD3,BMP6,CBLB,CCL2,CCND2,CDK6,CNN1,CREB1,CTSB,DSP,EDN1,EFNB2,F2R,FAS,GREM1,IRS2,KIT,MAP2K4,MFGE8,NEFH,NPR3,PAG1,PDGFC,PFN2,PRKCH,RBPJ,SDC1,SERPINB2,SHROOM4,SLC4A7,SNAI2,SOX9,TEK,TIMP3,TNC,VCAM1,VEGFC,WNT5A	38
Cancer, Neurological Disease, Organismal Injury and Abnormalities	glioblastoma cancer	0.000673	ALDH1A1,CCND2,COL1A2,COL4A1,KIT,PALLD,PDGFC,POLQ,SOX9,TNC,TSPYL5,TUSC3,VCAM1	13
Cell Death and Survival	cell death of immune cells	0.000685	AFP,ANTXR2,CCL2,CCND2,CREB1,CTSB,EFNA1,F2R,FAS,IRS2,KIT,MAP2K4,NCEH1,NPPB,PDGFC,SERPINB2,SNAI2,WNT5A	18
Cancer, Hematological Disease, Immunological Disease, Organismal Injury and Abnormalities	BCR-ABL G250E mutation positive Philadelphia chromosome positive chronic myeloid leukemia	0.000742	KIT,TEK	2
Cancer, Hematological Disease, Immunological Disease, Organismal Injury and Abnormalities	BCR-ABL M351T mutation positive Philadelphia chromosome positive chronic myeloid leukemia	0.000742	KIT,TEK	2
Cancer, Hematological Disease, Immunological Disease, Organismal Injury and Abnormalities	BCR-ABL T315I mutation positive Philadelphia chromosome positive accelerated phase chronic myeloid leukemia	0.000742	KIT,TEK	2
Cancer, Hematological Disease, Immunological Disease, Organismal Injury and Abnormalities	BCR-ABL T315I mutation positive Philadelphia chromosome positive chronic phase chronic myeloid leukemia	0.000742	KIT,TEK	2
Cardiovascular System Development and Function, Cell-To-Cell Signaling and Interaction, Embryonic Development, Organ Development, Organismal Development, Skeletal and Muscular System Development and Function, Tissue Development	aggregation of ventricular myocytes	0.000742	CDH2,WNT5A	2
Cancer, Gastrointestinal Disease, Hepatic System Disease, Organismal Injury and Abnormalities	bile duct adenoma	0.000742	CDH2,KRT7	2
Cancer, Hematological Disease, Immunological Disease, Organismal Injury and Abnormalities	blast phase BCR-ABL T315I positive Philadelphia-positive chronic myeloid leukemia	0.000742	KIT,TEK	2
Cancer, Hematological Disease, Immunological Disease, Organismal Injury and Abnormalities	dasatinib-resistant Philadelphia-positive acute lymphoblastic leukemia	0.000742	KIT,TEK	2
Cancer, Hematological Disease, Immunological Disease, Organismal Injury and Abnormalities	dasatinib-resistant accelerated phase chronic myelogenous leukemia	0.000742	KIT,TEK	2
Cancer, Hematological Disease, Immunological Disease, Organismal Injury and Abnormalities	dasatinib-resistant blast crisis phase chronic myeloid leukemia	0.000742	KIT,TEK	2
Cancer, Hematological Disease, Immunological Disease, Organismal Injury and Abnormalities	dasatinib-resistant chronic phase chronic myeloid leukemia	0.000742	KIT,TEK	2
Cellular Development, Tissue Development	differentiation of Clara cells	0.000742	RBPJ,SOX9	2
Cancer, Hematological Disease, Immunological Disease, Organismal Injury and Abnormalities	nilotinib resistant accelerated phase chronic myelogenous leukemia	0.000742	KIT,TEK	2
Cancer, Hematological Disease, Immunological Disease, Organismal Injury and Abnormalities	nilotinib resistant blast crisis phase chronic myeloid leukemia	0.000742	KIT,TEK	2
Cancer, Hematological Disease, Immunological Disease, Organismal Injury and Abnormalities	nilotinib resistant chronic phase chronic myeloid leukemia	0.000742	KIT,TEK	2
Connective Tissue Disorders, Infectious Diseases, Inflammatory Disease, Inflammatory Response, Organismal Injury and Abnormalities, Skeletal and Muscular Disorders	parvovirus arthritis	0.000742	CALD1,CCL2	2
Cell-To-Cell Signaling and Interaction, Cellular Movement, Hematological System Development and Function, Immune Cell Trafficking, Inflammatory Response	recruitment of Kupffer cells	0.000742	CCL2,VCAM1	2
Cancer, Hematological Disease, Immunological Disease, Organismal Injury and Abnormalities	refractory BCR-ABL T315I-positive Philadelphia-positive acute lymphoblastic leukemia	0.000742	KIT,TEK	2
Cancer, Hematological Disease, Immunological Disease, Organismal Injury and Abnormalities	relapsed BCR-ABL T315I-positive Philadelphia-positive acute lymphoblastic leukemia	0.000742	KIT,TEK	2
DNA Replication, Recombination, and Repair	synthesis of DNA	0.000748	BMP6,CCND2,CDK6,CREB1,EDN1,F2R,GREM1,IRS2,MAP2K4,PHIP,PRKCH,RGS4,TNC	13
Cancer, Gastrointestinal Disease, Organismal Injury and Abnormalities	gastroesophageal cancer	0.00075	ADD3,AMT,ANTXR2,C1orf198,CALD1,CBLB,CCND2,CDH2,CGNL1,COL1A2,COL4A6,COL8A1,DBT,DCBLD2,DPYSL3,DSE,DSP,KRT7,NEFH,NKTR,NPPB,NPR3,OSR1,PCDH10,PDGFC,RBPJ,RGS17,RGS7,SH3PXD2A,SHROOM4,SNAI2,SOX9,TACSTD2,TIMP3,TNC,TUSC3,VEGFC,WNT5A	38
Cancer, Cell Death and Survival, Organismal Injury and Abnormalities, Tumor Morphology	cell viability of tumor cells	0.000768	BMP6,FAS,KIT,SFRP1,VCAM1,VEGFC	6
Cardiovascular System Development and Function, Organ Morphology, Organismal Development	size of heart	0.000768	CDH2,EDN1,ITGA2,RGS2,RGS4,VCAM1	6
Cell-To-Cell Signaling and Interaction	adhesion of lung cancer cell lines	0.00077	SDC1,VCAM1,VEGFC	3
Renal and Urological System Development and Function	diuresis	0.00077	EDN1,NPPB,NPR3	3
Cellular Development, Connective Tissue Development and Function, Tissue Development	differentiation of bone cells	0.000774	BMP6,CCL2,CDK6,CREB1,EDN1,EFNB2,FAS,GREM1,LRRC17,SFRP1,SNAI2,TNC,WNT5A	13
Embryonic Development, Organ Development, Organismal Development	development of lymphatic system	0.000785	CBLB,CDK6,CREB1,CXCL5,EDN1,EFNA1,EFNB2,FAS,KIT,MAP2K4,PAG1,PRKCH,RBPJ,SFRP1,SNAI2,SOCS2,TEK,VCAM1,VEGFC,WNT5A	20
Cell-To-Cell Signaling and Interaction, Connective Tissue Development and Function, Hepatic System Development and Function	activation of hepatic stellate cells	0.000803	EDN1,NPPB,PDGFC,WNT5A	4
Endocrine System Disorders, Gastrointestinal Disease, Metabolic Disease, Organismal Injury and Abnormalities, Skeletal and Muscular Disorders	diabetic foot ulcer disorder	0.000803	COL1A2,COL4A1,COL4A6,COL8A1	4
Cancer, Cellular Movement, Organismal Injury and Abnormalities, Reproductive System Disease, Tumor Morphology	invasion of mammary tumor cells	0.000803	F2R,MMP1,PALLD,VEGFC	4
Cancer, Gastrointestinal Disease, Organismal Injury and Abnormalities	primary colorectal tumor	0.000803	CALD1,KIT,TEK,WNT5A	4
Cancer, Gastrointestinal Disease, Organismal Injury and Abnormalities	digestive system cancer	0.000811	ABI3BP,ADD3,AFP,ALDH1A1,ALPP,AMT,ANTXR2,ANXA3,ASS1,BBX,BEX1,BLZF1,BMP6,C1orf115,C1orf198,CALD1,CASZ1,CBLB,CCDC14,CCDC18,CCL2,CCND2,CDCP1,CDH2,CDK6,CEP135,CGNL1,CHST15,CNN1,COL1A2,COL4A1,COL4A6,COL8A1,CPNE8,CREB1,CTSB,CXCL5,DBT,DCBLD2,DPYSL3,DSE,DSP,DSTYK,DUSP22,EFNB2,EGFL7,EXTL2,F2R,FAS,FKBP14,GFPT2,GOLGA8A/GOLGA8B,GRAMD3,GREM1,GXYLT1,HK2,IRS2,ITGA2,ITPK1,KIT,KRT7,KRT80,LIMCH1,LRRC17,LRRFIP1,LYPD…	142
Cardiovascular Disease, Organismal Injury and Abnormalities	atherosclerosis	0.000816	ACAT2,CCL2,CDCP1,EDN1,F2R,GREM1,LRRC17,MFGE8,NCEH1,NPPB,NPR3,PRKCH,PTPRM,TIMP3,VCAM1	15
Cancer, Endocrine System Disorders, Organismal Injury and Abnormalities	papillary thyroid cancer	0.00082	CREB1,EFNB2,KIT,KRT7,TEK,TIMP3,WNT5A	7
Cellular Development, Cellular Growth and Proliferation, Hematological System Development and Function, Hematopoiesis, Lymphoid Tissue Structure and Development, Tissue Development	development of mononuclear leukocytes	0.000821	CBLB,CDK6,CREB1,CXCL5,EFNA1,EFNB2,FAS,KIT,MAP2K4,MFGE8,PAG1,PRKCH,RBPJ,SFRP1,SNAI2,SOCS2,WNT5A	17
Cancer, Organismal Injury and Abnormalities, Reproductive System Disease	metastasis of breast cancer cell lines	0.00084	CCL2,CTSB,ITGA2,MTUS1,TACSTD2	5
Cancer, Organismal Injury and Abnormalities, Reproductive System Disease	cervical cancer	0.000844	ALPP,CDH2,CTSB,FAS,KRT7,PTPRM,SLCO2A1,TAGLN,TIMP3,TPM2,VEGFC,WNT5A,ZNF394	13
Cell Morphology, Cellular Assembly and Organization, Cellular Function and Maintenance	reorganization of cytoskeleton	0.000846	CCL2,DSP,EDN1,EFNA1,F2R,KIT,PHIP,VEGFC	8
Cancer, Organismal Injury and Abnormalities	malignant connective or soft tissue neoplasm	0.000855	ACAD11,ASS1,CDK6,CNN1,DSE,EDN1,F2R,FAS,KIT,MFGE8,MMP1,MYO1B,NKTR,NUDT11,PDGFC,PHIP,PODXL,SFRP1,SHROOM4,TAGLN,TEK,VEGFC	22
Cellular Movement, Hematological System Development and Function, Immune Cell Trafficking, Inflammatory Response	migration of phagocytes	0.000864	CCL2,COL4A1,CXCL5,FAS,GREM1,KIT,SDC1,TIMP3,VCAM1,WNT5A	10
Cell-To-Cell Signaling and Interaction, Cellular Assembly and Organization, Cellular Function and Maintenance	formation of focal adhesions	0.000877	CALD1,DSE,EDN1,GREM1,ITGA2,TEK,WNT5A	7
Cancer, Organismal Injury and Abnormalities, Respiratory Disease	respiratory system tumor	0.000887	ALPP,ANTXR2,CCL2,CDK6,CTSB,DPYSL3,EGFL7,FAS,HK2,KIT,KRT7,MAP2K4,MMP1,MTUS1,PFN2,PHIP,POLQ,SFRP1,SH3PXD2A,SNAI2,SOX9,TACSTD2,TEK,TIMP3,TNC,VCAM1,VEGFC,WNT5A	28
Cell-To-Cell Signaling and Interaction, Cellular Assembly and Organization, Cellular Function and Maintenance	development of gap junctions	0.000891	CDH2,COL4A1,CREB1,F2R,NDFIP2,PALM,RGS2,TNC,WNT5A	9
Cancer, Endocrine System Disorders, Organismal Injury and Abnormalities	follicular thyroid tumor	0.000935	CTSB,EFNB2,KIT,KRT7,TEK	5
Cellular Movement, Hematological System Development and Function, Immune Cell Trafficking	transmigration of mononuclear leukocytes	0.000935	CCL2,COL4A1,EFNB2,TIMP3,VCAM1	5
Cellular Development, Cellular Growth and Proliferation, Hair and Skin Development and Function	proliferation of epithelial cell lines	0.00096	CDCP1,CDK6,CREB1,ITGA2,MFGE8,PNN,SFRP1,TACSTD2,WNT5A	9
Cellular Movement, Hematological System Development and Function, Immune Cell Trafficking, Inflammatory Response	cell movement of phagocytes	0.000966	CCL2,COL4A1,CTSB,CXCL5,EDN1,F2R,FAS,GREM1,KIT,NPPB,SDC1,SFRP1,TIMP3,VCAM1,VEGFC,WNT5A	16
Carbohydrate Metabolism, Small Molecule Biochemistry	synthesis of glycosaminoglycan	0.000985	DSE,EDN1,EXTL2,SFRP1,VEGFC	5
Cellular Movement, Hematological System Development and Function, Immune Cell Trafficking, Inflammatory Response	transendothelial migration of monocytes	0.00101	CCL2,TIMP3,VCAM1	3
Cardiovascular Disease	Hypertension	0.00102	CCL2,COL8A1,DPYSL3,EDN1,EGFL7,GXYLT1,IRS2,KIT,MMP1,NDFIP2,NPPB,NPR3,PLSCR4,RGS2,TAGLN,TNC,VCAM1,VEGFC	18
Cell Death and Survival	cell death of neuroglia	0.00102	BEX3,CCL2,EDN1,F2R,FAS,PRKCH	6
Organismal Development	length of absolute anatomical region	0.00104	COL1A2,DPYSL3,ITGA2,RGS4,WNT5A	5
Cancer, Organismal Injury and Abnormalities	metastasis of tumor cells	0.00104	CREB1,SNAI2,TEK,VEGFC,WNT5A	5
Cellular Movement, Hematological System Development and Function, Immune Cell Trafficking, Inflammatory Response	transmigration of phagocytes	0.00104	CCL2,COL4A1,CXCL5,TIMP3,VCAM1	5
Cancer, Organismal Injury and Abnormalities, Respiratory Disease	lung tumor	0.00104	ALPP,ANTXR2,CCL2,CDK6,CTSB,DPYSL3,EGFL7,FAS,KIT,KRT7,MAP2K4,MMP1,MTUS1,PFN2,PHIP,POLQ,SFRP1,SH3PXD2A,SNAI2,SOX9,TACSTD2,TEK,TIMP3,TNC,VCAM1,VEGFC,WNT5A	27
Cancer, Organismal Injury and Abnormalities	primary carcinoma	0.00106	ALPP,CALD1,CDK6,KIT,SFRP1,TEK	6
Cardiovascular System Development and Function, Cellular Development, Cellular Growth and Proliferation, Embryonic Development, Organ Development, Organismal Development, Skeletal and Muscular System Development and Function, Tissue Development	proliferation of cardiomyocytes	0.00109	CASZ1,EDN1,KIT,RBPJ,RGS4	5
Cell-To-Cell Signaling and Interaction	adhesion of keratinocyte cancer cell lines	0.00111	ADD3,DSP	2
Cell Death and Survival	apoptosis of myeloid dendritic cells	0.00111	AFP,FAS	2
Gastrointestinal Disease, Hepatic System Disease, Organismal Injury and Abnormalities	bile duct hamartoma	0.00111	CDH2,KRT7	2
Cellular Development, Cellular Growth and Proliferation	development of brain cancer cell lines	0.00111	CTSB,SNAI2	2
Cellular Movement	invasion by vascular endothelial cells	0.00111	OSR1,SNAI2	2
Cellular Movement	migration of osteosarcoma cells	0.00111	SNAI2,WNT5A	2
Cardiovascular System Development and Function, Hair and Skin Development and Function, Organismal Development	neovascularization of skin	0.00111	EFNB2,MFGE8	2
Cellular Movement, Hematological System Development and Function, Immune Cell Trafficking	cell movement of leukocytes	0.00111	ALPP,CBLB,CCL2,COL4A1,CTSB,CXCL5,EDN1,EFNB2,EGFL7,F2R,FAS,GREM1,KIT,NPPB,SDC1,SFRP1,TIMP3,VCAM1,VEGFC,WNT5A	20
Organismal Development, Renal and Urological System Development and Function	development of urinary tract	0.00115	BMP6,EFNA1,FOXD1,GREM1,ITGA2,OSR1,SFRP1,SOX9,SPRY1,WNT5A	10
Cell-To-Cell Signaling and Interaction, Hematological System Development and Function, Hypersensitivity Response, Immune Cell Trafficking, Inflammatory Response	adhesion of mast cells	0.00115	F2R,KIT,VCAM1	3
Cardiovascular System Development and Function, Organ Morphology, Organismal Development	morphology of left ventricle	0.00115	EDN1,EFNA1,F2R,MAP2K4,SLCO2A1,TIMP3	6
Cancer, Organismal Injury and Abnormalities, Reproductive System Disease	neoplasia of breast cancer cell lines	0.00115	CCL2,CTSB,ITGA2,MFGE8,MTUS1,TACSTD2	6
Inflammatory Response	inflammatory response	0.00117	CCL2,CTSB,CXCL5,EDN1,F2R,GREM1,ITGA2,KIT,MFGE8,MMP1,MOK,NPPB,PRDX5,SDC1,SFRP1,TEK,TNC,VCAM1,VEGFC,WNT5A	20
Organismal Development	growth of organism	0.00119	BMP6,CDK6,COL4A1,CREB1,CTSB,EDN1,EFNB2,F2R,GREM1,IRS2,KIT,MAP2K4,MFGE8,OSR1,PHIP,SLC25A4,SOCS2,SOX9,TNC,VEGFC,WNT5A	21
Cell Morphology	shape change of tumor cell lines	0.00121	EFNA1,PODXL,PRKCH,SDC1,SNAI2,TNC,VCAM1	7
Cardiovascular System Development and Function	morphology of vessel	0.00123	CCL2,CNN1,DCBLD2,EDN1,EFNB2,F2R,RBPJ,TEK,TIMP3,VCAM1,VEGFC	11
Cellular Development, Cellular Growth and Proliferation, Embryonic Development, Organismal Development	proliferation of embryonic cells	0.00125	CDK6,EDN1,F2R,IRS2,KIT,MFGE8,SOX9,VEGFC,WNT5A	9
Cardiovascular Disease, Cardiovascular System Development and Function	abnormal morphology of vasculature	0.00125	ANTXR2,CREB1,DCBLD2,EDN1,EFNB2,F2R,RBPJ,RGS2,SLC4A7,TEK,TIMP3	11
Cellular Development, Cellular Growth and Proliferation, Hematological System Development and Function, Hematopoiesis, Lymphoid Tissue Structure and Development, Tissue Development	development of phagocytes	0.00129	CCL2,FAS,GREM1,KIT,MFGE8,RBPJ	6
Cellular Development, Cellular Growth and Proliferation	development of tumor cell lines	0.00129	CDH2,CTSB,MFGE8,SNAI2,TSPAN5,VEGFC	6
Organismal Development	morphology of head	0.00129	ALDH1A1,CCND2,COL8A1,CTSB,DPYSL3,EDN1,EFNB2,ELOVL4,IRS2,MPP4,NPR3,PDGFC,PFN2,PRKCH,RBPJ,RGS2,RGS7,SFRP1,SHROOM4,SLC4A7,SNAI2,SOX9,TMEM107,WNT5A	24
Connective Tissue Disorders, Dermatological Diseases and Conditions, Developmental Disorder, Hereditary Disorder, Metabolic Disease, Organismal Injury and Abnormalities, Skeletal and Muscular Disorders	Ehlers-Danlos syndrome	0.0013	COL1A2,DSE,FKBP14	3
Cancer, Organismal Functions, Organismal Injury and Abnormalities, Tumor Morphology	inhibition of malignant tumor	0.0013	CCL2,MAP2K4,SDC1	3
Cellular Development, Cellular Growth and Proliferation, Hair and Skin Development and Function, Tissue Development	proliferation of melanocytes	0.0013	EDN1,EFNA1,KIT	3
Cell Signaling, Molecular Transport, Small Molecule Biochemistry, Vitamin and Mineral Metabolism	release of Ca2+	0.00131	CCL2,EDN1,F2R,FAS,RGS2,RGS4,RGS7,WNT5A	8
Cancer, Organismal Injury and Abnormalities, Reproductive System Disease	uterine carcinoma	0.00131	ABI3BP,ADD3,ALPP,BMP6,CCDC14,CCDC18,CDH2,CEP135,CHST15,COL4A6,CTSB,DSP,FAS,GOLGA8A/GOLGA8B,ITGA2,KIT,KRT7,LIMCH1,MAP2K4,MFGE8,MMP1,NEFH,NKTR,NSDHL,PAG1,PALLD,PHIP,PNN,POLQ,PTPRM,QRFPR,RGS4,RPL14,RUNDC3B,SFRP1,SH3PXD2A,SLC2A3,SLCO2A1,SOCS2,SOX9,ST6GALNAC6,TEK,TIMP3,TNC,TUSC3,USP22,WNT5A,ZMAT3,ZNF394,ZNF549,ZNF721	51
Cellular Development, Cellular Growth and Proliferation, Hematological System Development and Function, Hematopoiesis	proliferation of hematopoietic progenitor cells	0.00134	CCL2,CCND2,FAS,KIT,MAP2K4,PAG1,SNAI2,SOCS2,TIMP3	9
Cell-To-Cell Signaling and Interaction	adhesion of lymphoma cell lines	0.00134	CCL2,F2R,SDC1,VCAM1	4
Drug Metabolism, Endocrine System Development and Function, Lipid Metabolism, Molecular Transport, Small Molecule Biochemistry	concentration of beta-estradiol	0.00134	AFP,EDN1,IRS2,TSPYL5	4
Cancer, Organismal Injury and Abnormalities	Lymphoid Cancer and Tumors	0.00135	ABI3BP,ACAD11,ALDH1A1,ALPP,CALD1,CBLB,CCL2,CCND2,CDCP1,CDK6,CHST15,COL1A2,COL4A1,COL4A6,DCBLD2,DSP,EDN1,EFNB2,EGFL7,EXTL2,FAS,GOLGA8A/GOLGA8B,IRS2,KIT,LRRFIP1,MMP1,MTUS1,NKTR,PAG1,PCDH10,PEG10,PHIP,POLQ,RHOU,RUNDC3B,SAPCD2,SDC1,SERPINB2,SHROOM4,SOCS2,TEK,TNC,TPM2,USP22,VCAM1,VEGFC	46
Cellular Movement, Skeletal and Muscular System Development and Function	cell movement of smooth muscle cells	0.00137	CCL2,CDK6,CREB1,EFNA1,EGFL7,F2R,TEK	7
Cell Death and Survival	apoptosis of neuroglia	0.00139	BEX3,CCL2,F2R,FAS,PRKCH	5
Cell Death and Survival	neuronal cell death	0.00141	BEX3,CCL2,CDH2,CDK6,CREB1,CTSB,DPYSL3,EFNB2,F2R,FAS,HK2,ITGA2,MAP2K4,MMP1,NEFH,PDGFC,SH3PXD2A,WNT5A	18
Cancer, Organismal Injury and Abnormalities	sarcoma	0.00142	ACAD11,ASS1,CDK6,CNN1,DSE,EDN1,F2R,FAS,KIT,MFGE8,MMP1,MYO1B,NKTR,NUDT11,PDGFC,PHIP,PODXL,SFRP1,SHROOM4,TAGLN,VEGFC	21
Cell-To-Cell Signaling and Interaction	binding of epithelial cells	0.00146	MFGE8,NPPB,VCAM1	3
Cellular Growth and Proliferation	colony formation of leukemia cell lines	0.00146	ALDH1A1,CTSB,KIT	3
Cellular Movement	dissemination of tumor cell lines	0.00146	CCL2,CNN1,TACSTD2	3
Embryonic Development, Hematological System Development and Function, Lymphoid Tissue Structure and Development, Organ Development, Organismal Development, Tissue Development	growth of lymph vessel	0.00146	EDN1,TEK,VEGFC	3
Cardiovascular System Development and Function, Cell Morphology, Cellular Development, Organismal Development, Tissue Development	tubulation of vascular endothelial cells	0.00146	EFNB2,SNAI2,STARD13,TEK,VEGFC	5
Cellular Development, Cellular Growth and Proliferation, Connective Tissue Development and Function, Tissue Development	development of connective tissue cells	0.00146	CALD1,CCL2,EDN1,KIT,MFGE8,RBPJ,SFRP1,SH3PXD2A,SOX9	9
Cardiovascular System Development and Function	morphogenesis of cardiovascular system	0.0015	CDH2,COL4A1,DSP,EDN1,EFNA1,EFNB2,RBPJ,VCAM1,WNT5A	9
Cellular Movement, Hematological System Development and Function, Immune Cell Trafficking, Inflammatory Response	cell movement of monocytes	0.0015	CCL2,COL4A1,F2R,GREM1,NPPB,TIMP3,VCAM1	7
Cancer, Organismal Injury and Abnormalities, Reproductive System Disease	castration refractory prostate cancer	0.00153	IRS2,KIT,SNAI2,TEK	4
Cell-To-Cell Signaling and Interaction, Hematological System Development and Function, Hypersensitivity Response, Immune Cell Trafficking, Inflammatory Response	adhesion of bone marrow-derived mast cells	0.00154	F2R,KIT	2
Cardiovascular System Development and Function, Cell-To-Cell Signaling and Interaction	attachment of vascular endothelial cells	0.00154	ITGA2,STARD13	2
Cancer, Cardiovascular Disease, Developmental Disorder, Organismal Injury and Abnormalities	fibromuscular dysplasia	0.00154	CCL2,VCAM1	2
Nervous System Development and Function	gliogenesis	0.00154	CDK6,RBPJ	2
Lipid Metabolism, Small Molecule Biochemistry	glycosylation of glycosphingolipid	0.00154	FAS,ST6GALNAC6	2
Cancer, Organismal Injury and Abnormalities	metastasis of squamous cell carcinoma cell lines	0.00154	MMP1,VEGFC	2
Neurological Disease, Organismal Injury and Abnormalities	reactive astrogliosis	0.00154	CDH2,CTSB	2
Cardiovascular System Development and Function	stabilization of blood vessel	0.00154	CDH2,TEK	2
Cardiovascular System Development and Function	trabeculation of heart	0.00154	EFNB2,TEK	2
Organismal Development, Organismal Injury and Abnormalities	abnormal morphology of thoracic cavity	0.00154	CCND2,CDH2,CDK6,CREB1,EDN1,EFNA1,EFNB2,F2R,OSR1,RBPJ,SLCO2A1,SNAI2,TEK,TIMP3,VCAM1,WNT5A	16
Post-Translational Modification	dephosphorylation of protein	0.00155	ALPP,DUSP19,DUSP22,EDN1,NCEH1,PTPRM	6
Cell-To-Cell Signaling and Interaction	cell-cell adhesion	0.00157	CDH2,DSP,PODXL,SH3PXD2A,SOX9,TEK,TIMP3,VCAM1	8
Cell Morphology, Connective Tissue Development and Function	shape change of fibroblast cell lines	0.0016	EFNA1,FAS,PALLD,SDC1,TNC	5
Cardiovascular Disease, Developmental Disorder, Organismal Injury and Abnormalities	hypertrophy of heart	0.00162	CREB1,CTSB,EDN1,F2R,MAP2K4,MMP1,PDGFC,RGS2,RGS4,SLC25A4,TIMP3	11
Cancer, Organismal Injury and Abnormalities, Tissue Morphology, Tumor Morphology	size of malignant tumor	0.00163	CTSB,FAS,MMP1	3
Cell Morphology, Cellular Movement, Connective Tissue Development and Function	cell spreading of fibroblast cell lines	0.00164	EFNA1,PALLD,SDC1,TNC	4
Organismal Development, Reproductive System Development and Function	development of reproductive system	0.0017	BMP6,CCND2,CDK6,CREB1,F2R,IRS2,KIT,LBH,MFGE8,OSR1,PEG10,RBPJ,SFRP1,SNAI2,SOCS2,SOX9,TIMP3,VCAM1,WNT5A	19
Nervous System Development and Function, Visual System Development and Function	electrophysiology of retinal rods	0.00174	ELOVL4,MPP4,RGS7,SLC4A7	4
Carbohydrate Metabolism	release of carbohydrate	0.00174	EDN1,FAS,NPPB,TIMP3	4
Cell-To-Cell Signaling and Interaction	activation of cells	0.00175	AFP,CBLB,CCL2,CXCL5,DUSP22,EDN1,EFNB2,F2R,FAS,FOXD1,GREM1,KIT,MMP1,NPPB,PAG1,PALLD,PDGFC,RBPJ,SFRP1,SOCS2,TNC,VCAM1,WNT5A	23
Tissue Morphology	quantity of epithelial tissue	0.00179	BMP6,CREB1,CTSB,EFNB2,MAP2K4,PDGFC,SOX9	7
Cancer, Gastrointestinal Disease, Hepatic System Disease, Organismal Injury and Abnormalities	liver cholangiocarcinoma	0.00181	AFP,CDH2,KRT7	3
Cancer, Gastrointestinal Disease, Organismal Injury and Abnormalities	gastro-esophageal carcinoma	0.00182	AMT,C1orf198,CALD1,CBLB,CCND2,CDH2,CGNL1,COL1A2,COL4A6,COL8A1,DBT,DCBLD2,DPYSL3,DSE,DSP,KRT7,NEFH,NPPB,NPR3,OSR1,PCDH10,PDGFC,RBPJ,RGS17,RGS7,SH3PXD2A,SHROOM4,SNAI2,TACSTD2,TIMP3,TNC,TUSC3	32
Cellular Development, Cellular Growth and Proliferation, Nervous System Development and Function, Tissue Development	development of neurons	0.00183	CALD1,CDH2,CDK6,COL4A1,CREB1,DPYSL3,EFNA1,EFNB2,EGFL7,F2R,MAP2K4,NEFH,PALLD,PALM,PFN2,PTPRM,RBPJ,RGS2,TNC,WNT5A	20
Cellular Movement, Hematological System Development and Function, Immune Cell Trafficking, Inflammatory Response	migration of monocytes	0.00183	CCL2,COL4A1,GREM1,TIMP3,VCAM1	5
Hematological System Development and Function, Tissue Morphology	quantity of blood cells	0.00184	ADD3,CBLB,CCL2,CCND2,CDK6,CREB1,CTSB,EFNB2,FAS,GREM1,KIT,MAP2K4,NPR3,PAG1,PDGFC,PRKCH,RBPJ,SDC1,SERPINB2,SHROOM4,SNAI2,TEK,TIMP3,VCAM1	24
Organismal Injury and Abnormalities	ulcer	0.00191	COL1A2,COL4A1,COL4A6,COL8A1,EDN1,KIT	6
Cellular Movement	movement of hematopoietic cell lines	0.00191	CCL2,FAS,KIT,SOCS2,WNT5A	5
Cardiovascular Disease, Organismal Injury and Abnormalities	coronary artery disease	0.00193	ACAT2,CCL2,CDCP1,EDN1,F2R,LRRC17,NPPB,NPR3,PRKCH,PTPRM	10
Tissue Morphology	morphology of connective tissue	0.00194	ADD3,CDH2,CDK6,DCBLD2,DSE,EDN1,EFNB2,ELOVL4,F2R,IRS2,NPR3,OSR1,SLC4A7,SOX9,TEK,TIMP3,VCAM1	17
Cellular Movement	cellular infiltration	0.00197	ANXA3,CBLB,CCL2,CTSB,CXCL5,EDN1,EGFL7,F2R,FAS,SFRP1,SOCS2,TIMP3,VCAM1	13
Cellular Assembly and Organization, Cellular Function and Maintenance	microtubule dynamics	0.00197	BMP6,CALD1,CCL2,CDH2,CREB1,DPYSL3,DSP,EFNA1,EFNB2,F2R,FAS,KIT,MAP2K4,MTUS1,NEFH,PALLD,PALM,PFN2,PRKCH,PTPRM,RGS2,RHOU,TCTN1,TIMP3,TNC,WNT5A	26
Cardiovascular System Development and Function, Cell Morphology	shape change of vascular endothelial cells	0.00197	CCL2,ITGA2,TEK,TNC	4
Cardiovascular System Development and Function, Cellular Movement	migration of endothelial cell lines	0.002	CTSB,EFNA1,RGS4,TNC,VEGFC	5
Cell-To-Cell Signaling and Interaction, Nervous System Development and Function, Skeletal and Muscular System Development and Function	action potential of muscle cells	0.00204	CDH2,RGS4	2
Cell Death and Survival	anoikis of lung cancer cell lines	0.00204	CDCP1,COL4A1	2
Cell Death and Survival, Organismal Injury and Abnormalities	apoptosis of dermal fibroblasts	0.00204	FAS,SFRP1	2
Developmental Disorder, Organismal Injury and Abnormalities, Respiratory Disease	dysplasia of lung	0.00204	EDN1,WNT5A	2
Cardiovascular System Development and Function, Cell Morphology, Organ Morphology, Organismal Development, Skeletal and Muscular System Development and Function, Tissue Morphology	enlargement of cardiomyocytes	0.00204	EDN1,MAP2K4	2
Carbohydrate Metabolism, Nucleic Acid Metabolism, Small Molecule Biochemistry	metabolism of UDP-N-acetylhexosamines	0.00204	EXTL2,SLC35A3	2
Cell Death and Survival, Hematological System Development and Function	survival of bone marrow-derived macrophages	0.00204	SERPINB2,WNT5A	2
Cardiovascular System Development and Function, Cell Morphology, Cellular Development, Organismal Development, Tissue Development	tubulation of lymphatic endothelial cells	0.00204	EDN1,VEGFC	2
Cancer, Organismal Injury and Abnormalities, Renal and Urological Disease	urinary tract tumor	0.00206	BMP6,CALD1,CCDC14,CCDC18,CCL2,CCND2,CDCP1,DUSP19,EXTL2,GXYLT1,KIT,KRT7,MCMDC2,MFGE8,NEFH,PALLD,PODXL,POLQ,PRKCH,RPL14,SERPINB2,SFRP1,SHROOM4,SOX9,TACSTD2,TEK,TIMP3,TPM2,TSPAN5,VEGFC	30
Cell-To-Cell Signaling and Interaction	binding of blood cells	0.00206	CBLB,CCL2,F2R,FAS,ITGA2,KIT,TNC,VCAM1	8
Cellular Development, Cellular Growth and Proliferation, Hair and Skin Development and Function, Organ Development, Tissue Development	proliferation of epidermal cells	0.00206	BMP6,EFNA1,EFNB2,MAP2K4,PRKCH,RNF144B,SNAI2	7
Cancer, Organismal Injury and Abnormalities	head and neck squamous cell cancer	0.00209	ACAD11,CASZ1,CHST15,CNN1,COL4A1,DCBLD2,GOLGA8A/GOLGA8B,GXYLT1,KIT,MAP2K4,MTUS1,NEFH,PCDH10,PODXL,POLQ,PTPRM,RPL14,SH3PXD2A,SHROOM4,SLC2A6,SOX9,SPRY1,TACSTD2,TAGLN,TIMP3,TNC	26
Cell-To-Cell Signaling and Interaction	interaction of cells	0.00211	CBLB,FAS,PCDH10,SNAI2,TNC,VCAM1	6
Cell-To-Cell Signaling and Interaction	binding of tumor cell lines	0.00212	DSE,F2R,FAS,ITGA2,PTPRM,TNC,VCAM1	7
Gastrointestinal Disease, Hepatic System Disease, Organismal Injury and Abnormalities	liver lesion	0.00214	ABI3BP,AFP,ALDH1A1,ALPP,AMT,ANTXR2,ANXA3,ASS1,BLZF1,BMP6,CASZ1,CBLB,CCDC18,CCL2,CDCP1,CDH2,CNN1,COL1A2,COL4A1,COL4A6,CPNE8,CREB1,CTSB,CXCL5,DCBLD2,DPYSL3,DSE,EFNB2,EGFL7,EXTL2,F2R,FAS,GRAMD3,GREM1,GXYLT1,HK2,IRS2,KIT,KRT7,KRT80,LIMCH1,LRRFIP1,MAP2K4,MCMDC2,MMP1,MOXD1,MPP4,NCEH1,NPPB,PAG1,PALLD,PCDH10,PDGFC,PEG10,PHIP,POLQ,PRKCH,QRFPR,RBPJ,RGS4,RGS7,RNF144B,RNF150,SFRP1,SH3PXD2A,SLC25A4,SLC2A3,SLC…	79
Cardiovascular Disease, Organismal Injury and Abnormalities	abnormality of left ventricle	0.00216	DSP,EFNA1,F2R,MMP1,SLCO2A1,SOX9,TIMP3,VCAM1	8
Cellular Development	differentiation of stem cells	0.00216	BMP6,EDN1,KIT,OSR1,RBPJ,SOX9,TNC,TPM2,WNT5A	9
Metabolic Disease	glucose metabolism disorder	0.00218	ACAT2,ALDH1A1,CBLB,CCL2,CCND2,COL1A2,COL4A1,COL4A6,COL8A1,CTSB,DPYSL3,EDN1,F2R,FAS,HK2,IRS2,MYO1B,NPPB,PTPRM,RBPJ,RGS4,SOCS2,TEK,TIMP3,TNC,TSPAN18,TSPAN5,TUSC3,VCAM1	29
Skeletal and Muscular Disorders	progressive myopathy	0.00218	CALD1,COL1A2,COL4A1,F2R,KIT,PFN2,TIMP3	7
Developmental Disorder, Hereditary Disorder, Organismal Injury and Abnormalities, Renal and Urological Disease	autosomal dominant polycystic kidney disease	0.00218	CALD1,DPYSL3,PALLD,RGS4,TAGLN	5
Cellular Development, Embryonic Development, Organismal Development, Tissue Development	differentiation of mesenchymal cells	0.00218	BMP6,COL4A1,EDN1,SOX9,TPM2	5
Cell-To-Cell Signaling and Interaction	fusion of cells	0.00218	CCL2,CDH2,CTSB,EFNB2,SH3PXD2A,VCAM1	6
Digestive System Development and Function	development of midgut	0.00222	KIT,VCAM1,WNT5A	3
Cancer, Gastrointestinal Disease, Organismal Injury and Abnormalities	primary colon carcinoma	0.00222	CALD1,KIT,TEK	3
Gastrointestinal Disease, Hepatic System Disease, Organismal Injury and Abnormalities	failure of liver	0.00222	EDN1,FAS,MAP2K4,TIMP3	4
Cancer, Organismal Injury and Abnormalities, Renal and Urological Disease	Renal Cancer and Tumors	0.00223	BMP6,CCDC14,CCDC18,CCL2,CCND2,CDCP1,DUSP19,EXTL2,GXYLT1,KIT,KRT7,MCMDC2,PALLD,PODXL,POLQ,PRKCH,RPL14,SERPINB2,SFRP1,SOX9,TACSTD2,TEK,TIMP3,TSPAN5,VEGFC	25
Organismal Development	size of animal	0.00224	COL1A2,CREB1,DSE,ELOVL4,IRS2,ITGA2,RGS7	7
Hematological System Development and Function, Immune Cell Trafficking, Inflammatory Response, Tissue Development	accumulation of leukocytes	0.00225	CCL2,EDN1,F2R,FAS,ITGA2,KIT,RBPJ,VCAM1,VEGFC	9
Cardiovascular Disease, Organismal Injury and Abnormalities	abnormality of heart ventricle	0.00225	CCND2,DSP,EDN1,EFNA1,F2R,MMP1,SLCO2A1,SOX9,TEK,TIMP3,VCAM1	11
Cardiovascular System Development and Function, Cell-To-Cell Signaling and Interaction	adhesion of vascular endothelial cells	0.00227	CCL2,CDH2,EGFL7,F2R,VCAM1	5
Carbohydrate Metabolism, Small Molecule Biochemistry	synthesis of inositol phosphate	0.00227	EDN1,F2R,KIT,RGS2,RGS4	5
Cancer, Organismal Injury and Abnormalities, Renal and Urological Disease	urinary tract cancer	0.00228	BMP6,CALD1,CCDC14,CCDC18,CCL2,CCND2,CDCP1,DUSP19,EXTL2,GXYLT1,KIT,KRT7,MCMDC2,MFGE8,NEFH,PALLD,PODXL,POLQ,PRKCH,RPL14,SERPINB2,SFRP1,SHROOM4,SOX9,TEK,TIMP3,TPM2,TSPAN5,VEGFC	29
Organismal Injury and Abnormalities, Renal and Urological Disease	renal lesion	0.00229	BMP6,CCDC14,CCDC18,CCL2,CCND2,CDCP1,DSTYK,DUSP19,EXTL2,GXYLT1,KIT,KRT7,MCMDC2,PALLD,PODXL,POLQ,PRKCH,RPL14,SERPINB2,SFRP1,SOX9,TACSTD2,TEK,TIMP3,TSPAN5,VEGFC	26
Cell-To-Cell Signaling and Interaction, Cellular Assembly and Organization, Cellular Development, Cellular Function and Maintenance, Cellular Growth and Proliferation, Nervous System Development and Function, Tissue Development	developmental process of synapse	0.00231	CDH2,COL4A1,CREB1,F2R,PALM,RGS2,TNC,WNT5A	8
Cancer, Organismal Injury and Abnormalities, Reproductive System Disease	benign neoplasm of female genital organ	0.00238	ALDH1A1,F2R,FAS,KIT,KRT7,MAP2K4,PKIA,POLQ,RNF144B,SFRP1,SNAI2,TIMP3,TNC	13
Cell-To-Cell Signaling and Interaction	attachment of cells	0.00241	EFNA1,ITGA2,PODXL,STARD13,TEK,VCAM1	6
Cancer, Gastrointestinal Disease, Organismal Injury and Abnormalities	oral cavity carcinoma	0.00242	CNN1,DCBLD2,PCDH10,SPRY1,TACSTD2,TAGLN,TIMP3,TNC	8
Cancer, Cellular Movement, Organismal Injury and Abnormalities, Tumor Morphology	invasion of carcinoma cells	0.00244	ITGA2,SNAI2,WNT5A	3
Cancer, Gastrointestinal Disease, Organismal Injury and Abnormalities	primary colorectal adenocarcinoma	0.00244	CALD1,KIT,TEK	3
Hair and Skin Development and Function, Organ Development	growth of skin	0.00248	BMP6,EFNA1,EFNB2,MAP2K4,PRKCH,RNF144B,SNAI2,WNT5A	8
Dermatological Diseases and Conditions, Organismal Injury and Abnormalities	chronic psoriasis	0.00249	CCL2,CNN1,CTSB,ME1,TAGLN,TIMP3	6
Embryonic Development, Hematological System Development and Function, Lymphoid Tissue Structure and Development, Organ Development, Organismal Development, Tissue Development	lymphangiogenesis	0.00249	EDN1,EFNB2,TEK,VEGFC	4
Cancer, Organismal Injury and Abnormalities	melanoma	0.00252	ABI3BP,ADD3,ALPP,ANTXR2,ANXA3,ASS1,BBX,BMP6,CALD1,CASZ1,CBLB,CCL2,CDCP1,CDH2,CDK6,CEP135,CGNL1,CHST15,CNN1,COL1A2,COL4A1,COL4A6,COL8A1,CPNE8,CXCL5,DBT,DCBLD2,DPYSL3,DSE,DSP,DSTYK,DUSP19,DUSP22,EDN1,EFNA1,EFNB2,ELOVL4,F2R,FAS,GFPT2,GRAMD3,HK2,HOXB8,IAH1,IRS2,ITGA2,KBTBD11,KIT,KRT7,KRT80,LBH,LIMCH1,LRRC17,LRRFIP1,ME1,MFGE8,MMP1,MOXD1,MPP4,MYO1B,NCEH1,NEFH,NKTR,NPPB,NPR3,NT5DC3,NUDT11,PAG1,PALLD,PCD…	112
Cellular Movement	cell movement of breast cancer cell lines	0.00255	BMP6,CCL2,CDH2,CXCL5,ITGA2,MTUS1,PALLD,SDC1,SNAI2,WNT5A	10
Cellular Movement, Hair and Skin Development and Function	cell movement of keratinocytes	0.00257	EFNA1,ITGA2,MMP1,SERPINB2,SH3PXD2A	5
Endocrine System Disorders, Gastrointestinal Disease, Metabolic Disease, Organismal Injury and Abnormalities	diabetes mellitus	0.0026	ALDH1A1,CBLB,CCL2,CCND2,COL1A2,COL4A1,COL4A6,COL8A1,CTSB,DPYSL3,EDN1,F2R,FAS,HK2,IRS2,MYO1B,NPPB,PTPRM,SOCS2,TEK,TNC,TSPAN18,TSPAN5,TUSC3,VCAM1	25
Cell Death and Survival	apoptosis of dopaminergic neurons	0.00261	FAS,PDGFC	2
Developmental Disorder, Hereditary Disorder, Ophthalmic Disease, Organismal Injury and Abnormalities	autosomal dominant macular dystrophy	0.00261	ELOVL4,TIMP3	2
Cancer, Cellular Movement, Organismal Injury and Abnormalities, Tumor Morphology	invasion of colon carcinoma cells	0.00261	SNAI2,WNT5A	2
Gastrointestinal Disease, Hepatic System Disease, Organismal Injury and Abnormalities	fibrosis of liver	0.00265	COL1A2,CTSB,F2R,MMP1,NPPB,PDGFC	6
Cellular Movement	migration of breast cancer cell lines	0.00265	BMP6,CCL2,CDH2,CXCL5,MTUS1,PALLD,SDC1,SNAI2,WNT5A	9
Organismal Development, Tissue Development	development of exocrine gland	0.00272	CREB1,IRS2,LBH,MFGE8,SOCS2,SOX9,TIMP3,WNT5A	8
Cardiovascular System Development and Function, Organismal Development	formation of neointima	0.00278	CCL2,IRS2,KIT,MTUS1	4
Cancer, Hematological Disease, Organismal Injury and Abnormalities	lymphoid cancer	0.00279	ABI3BP,ACAD11,ALDH1A1,ALPP,CALD1,CBLB,CCL2,CCND2,CDCP1,CDK6,CHST15,COL1A2,COL4A1,COL4A6,DCBLD2,DSP,EDN1,EFNB2,EGFL7,FAS,GOLGA8A/GOLGA8B,IRS2,KIT,LRRFIP1,MMP1,MTUS1,NKTR,PAG1,PCDH10,PEG10,PHIP,POLQ,RHOU,RUNDC3B,SAPCD2,SDC1,SERPINB2,SHROOM4,TEK,TNC,TPM2,USP22,VCAM1,VEGFC	44
Hematological System Development and Function, Hematopoiesis, Lymphoid Tissue Structure and Development, Organ Morphology, Tissue Morphology	quantity of thymocytes	0.00284	CDK6,CREB1,EFNB2,FAS,KIT,PAG1,PRKCH,SNAI2	8
Organismal Injury and Abnormalities	Fibrosis	0.00286	BMP6,CCL2,COL1A2,CREB1,CTSB,DSP,EDN1,F2R,FAS,KIT,MMP1,NPPB,PDGFC,TIMP3,TPM2	15
Cellular Movement	invasion of brain cancer cell lines	0.00289	CDH2,CTSB,MMP1,SNAI2,VCAM1	5
Cardiovascular System Development and Function, Embryonic Development, Hematological System Development and Function, Lymphoid Tissue Structure and Development, Organ Development, Organismal Development, Tissue Development	development of lymph vessel	0.00293	EDN1,EFNB2,VEGFC	3
Cancer, Organismal Injury and Abnormalities, Reproductive System Disease	nonseminoma	0.00293	AFP,ALPP,KRT7	3
Cellular Movement	dissemination of cells	0.00294	CCL2,CNN1,TACSTD2,WNT5A	4
Cellular Movement	migration of myeloid cells	0.00299	ALPP,CCL2,COL4A1,CXCL5,FAS,TIMP3,VCAM1	7
Developmental Disorder	dysplasia	0.003	CCL2,COL1A2,DSE,DSTYK,EDN1,FKBP14,KIT,SOX9,VCAM1,WNT5A	10
Organismal Development	morphology of body cavity	0.00301	ANTXR2,CASZ1,CCND2,CDH2,CDK6,CNN1,CREB1,EDN1,EFNA1,EFNB2,F2R,FAS,GREM1,IRS2,ITGA2,KIT,MAP2K4,MFGE8,OSR1,RBPJ,RGS2,RGS4,SLCO2A1,SNAI2,SOX9,SPRY1,TEK,TIMP3,VCAM1,WNT5A	30
Cancer, Hematological Disease, Organismal Injury and Abnormalities	lymphohematopoietic cancer	0.00302	ABI3BP,ACAD11,ALDH1A1,ALPP,CALD1,CBLB,CCL2,CCND2,CDCP1,CDK6,CHST15,COL1A2,COL4A1,COL4A6,DCBLD2,DSP,EDN1,EFNB2,EGFL7,FAS,GOLGA8A/GOLGA8B,IRS2,KIT,LRRFIP1,MAP2K4,MMP1,MTUS1,NKTR,PAG1,PCDH10,PEG10,PHIP,POLQ,RHOU,RUNDC3B,SAPCD2,SDC1,SERPINB2,SHROOM4,SNAI2,TEK,TNC,TPM2,USP22,VCAM1,VEGFC	46
Cellular Development, Cellular Growth and Proliferation	cell proliferation of carcinoma cell lines	0.00305	CCL2,CDCP1,CREB1,FAS,HK2,MMP1,MTUS1,PDGFC,SFRP1,SOX9,VCAM1,WNT5A	12
Cell-To-Cell Signaling and Interaction, Hematological System Development and Function	activation of blood cells	0.00308	CBLB,CCL2,CXCL5,DUSP22,EDN1,EFNB2,F2R,FAS,FOXD1,KIT,MMP1,PAG1,RBPJ,SFRP1,SOCS2,TNC,VCAM1,WNT5A	18
Cellular Development, Cellular Growth and Proliferation, Hematological System Development and Function, Hematopoiesis, Lymphoid Tissue Structure and Development, Tissue Development	development of macrophages	0.0031	CCL2,FAS,GREM1,RBPJ	4
Cancer, Organismal Functions, Organismal Injury and Abnormalities, Tumor Morphology	inhibition of tumor	0.0031	CCL2,HK2,MAP2K4,SDC1	4
Nervous System Development and Function, Tissue Morphology	quantity of motor neurons	0.0031	MAP2K4,NEFH,SOX9,WNT5A	4
Cell-To-Cell Signaling and Interaction	binding of lymphatic system cells	0.00312	CBLB,F2R,FAS,TNC,VCAM1	5
Cell-To-Cell Signaling and Interaction	intercellular communication	0.00322	CXCL5,EDN1,EFNA1,EFNB2,GREM1,TEK,WNT5A	7
Cellular Development, Connective Tissue Development and Function, Skeletal and Muscular System Development and Function, Tissue Development	differentiation of osteoblasts	0.00323	BMP6,CDK6,EDN1,EFNB2,FAS,GREM1,SFRP1,SNAI2,TNC	9
Cardiovascular Disease, Cardiovascular System Development and Function, Organismal Injury and Abnormalities, Tissue Morphology	abnormal morphology of carotid artery	0.00324	EDN1,F2R	2
Cell Death and Survival	apoptosis of adipose cell lines	0.00324	FAS,IRS2	2
Cell-To-Cell Signaling and Interaction, Hematological System Development and Function, Immune Cell Trafficking	attachment of lymphocytes	0.00324	PODXL,VCAM1	2
Cellular Assembly and Organization	dissociation of filaments	0.00324	NEFH,RHOU	2
Cellular Assembly and Organization	quantity of intermediate filaments	0.00324	DSP,NEFH	2
Connective Tissue Development and Function, Connective Tissue Disorders, Organ Morphology, Organismal Injury and Abnormalities, Skeletal and Muscular Disorders, Skeletal and Muscular System Development and Function, Tissue Development	shortening of bone organ	0.00324	PDGFC,SFRP1	2
Cell-To-Cell Signaling and Interaction, Cellular Growth and Proliferation, Connective Tissue Development and Function, Skeletal and Muscular System Development and Function	stimulation of osteoblasts	0.00324	BMP6,EDN1	2
