# Supplementary material for: MicroRNA‐containing extracellular vesicles released from endothelial colony‐forming cells modulate angiogenesis during ischaemic retinopathy
Source: J Cell Mol Med. 2017 Jun 20;21(12):3405–19. doi: 10.1111/jcmm.13251 (PMC5706503; doi:10.1111/jcmm.13251)
Supplement: Supplementary file 11 — Data S5. Gene symbol. [file JCMM-21-3405-s011.xlsx]

## Sheet: EV regulated miRNA targets 
Gene Symbol
AEBP1
AIF1L
APLN
CDH5
IGFBP5
LDOC1
MIF4GD
NPR3
PCDH10
PLSCR4
PSG4
RHOJ
RNF144B
S1PR1
ST6GALNAC4
TNFRSF6B
